# Supplementary material for: (Ethanol-κO)[2-(4-hydroxy­phen­yl)quinoline-4-carboxyl­ato-κO]triphenyl­tin(IV)
Source: Acta Crystallogr Sect E Struct Rep Online. 2009 Apr 8;65(Pt 5):m489. doi: 10.1107/S1600536809012239 (PMC2977554; doi:10.1107/S1600536809012239)
Supplement: Supplementary file 1 [file e-65-0m489-sup1.cif]

##############################################################################
###                                                                        ###
###        Electronic paper (Acta Crystallographica Section E)             ###
###                                                                        ###
##############################################################################
#                                                                            #
# This CIF contains the data in a paper accepted for publication in Acta     #
# Crystallographica Section E. It conforms to the requirements of Notes      #
# for Authors for Section E, and has been peer reviewed under the auspices   #
# of the IUCr Commission on Journals.                                        #
#                                                                            #
# Full details of the Crystallographic Information File format               #
# are given in the paper "The Crystallographic Information File (CIF):       #
# a New Standard Archive File for Crystallography" by S. R. Hall, F. H.      #
# Allen and I. D. Brown [Acta Cryst. (1991), A47, 655-685].                  #
#                                                                            #
# The current version of the core CIF dictionary is obtainable from          #
# ftp://ftp.iucr.org/pub/cif_core.dic. The current version number is 2.4.    #
#                                                                            #
# Software is freely available for graphical display of the structure(s) in  #
# this CIF.  For information consult the CIF home page http://www.iucr.org/  #
# cif/home.html                                                              #
#                                                                            #
# This file may be used for bona fide research purposes within the           #
# scientific community so long as proper attribution is given to the journal # 
# article from which it was obtained.                                        #
#                                                                            #
##############################################################################
                                             
data_global
_audit_creation_method     SHELXL-97
_journal_date_recd_electronic     2009-03-31
_journal_date_accepted     2009-04-01
_journal_name_full     'Acta Crystallographica, Section E'
_journal_year     2009
_journal_volume     65
_journal_issue      5
_journal_page_first     m489
_journal_page_last     m489
_journal_paper_category     QM
_journal_coeditor_code     TK2412
_publ_contact_author
;
     Dr. Seik Weng Ng
     Department of Chemistry
     University of Malaya
     50603 Kuala Lumpur
     Malaysia
;
_publ_contact_author_email     seikweng@um.edu.my
_publ_contact_author_fax     '03 7967 4193'
_publ_contact_author_phone     '03 7967 6778'
_publ_section_title
;\
(Ethanol-\k<i>O</i>)[2-(4-hydroxyphenyl)quinoline-4-carboxylato-\k<i>O</i>]\
triphenyltin(IV)
;
loop_
    _publ_author_name
    _publ_author_address
    'Lo, Kong Mun'
;
     Department of Chemistry
     University of Malaya
     50603 Kuala Lumpur
     Malaysia
;
    'Ng, Seik Weng'
;
     Department of Chemistry
     University of Malaya
     50603 Kuala Lumpur
     Malaysia
;
_publ_section_synopsis     .
data_I
_audit_creation_method     SHELXL-97
_chemical_name_systematic
;
(Ethanol-\k<i>O</i>)[2-(4-hydroxyphenyl)quinoline-4-carboxylato-
\k<i>O</i>]triphenyltin(IV)
;
_chemical_name_common     ?
_chemical_formula_moiety     'C36 H31 N O4 Sn'
_chemical_formula_sum     'C36 H31 N O4 Sn'
_chemical_formula_iupac     '[Sn (C6 H5)3 (C16 H10 N O3) (C2 H6 O)]'
_chemical_formula_weight     660.31
_chemical_melting_point     ?
_symmetry_cell_setting     Monoclinic
_symmetry_space_group_name_H-M     'C 2/c'
_symmetry_space_group_name_Hall     '-C 2yc'
loop_
    _symmetry_equiv_pos_as_xyz
    'x, y, z'
    '-x, y, -z+1/2'
    'x+1/2, y+1/2, z'
    '-x+1/2, y+1/2, -z+1/2'
    '-x, -y, -z'
    'x, -y, z-1/2'
    '-x+1/2, -y+1/2, -z'
    'x+1/2, -y+1/2, z-1/2'
_cell_length_a     38.9542(5)
_cell_length_b     9.7259(2)
_cell_length_c     17.8594(3)
_cell_angle_alpha     90
_cell_angle_beta     116.6320(10)
_cell_angle_gamma     90
_cell_volume     6048.4(2)
_cell_formula_units_Z     8
_cell_measurement_reflns_used     7502
_cell_measurement_theta_min     2.3
_cell_measurement_theta_max     27.9
_cell_measurement_temperature     100(2)
_exptl_crystal_description     'Irregular block'
_exptl_crystal_colour     Yellow
_exptl_crystal_size_max     0.30
_exptl_crystal_size_mid     0.20
_exptl_crystal_size_min     0.10
_exptl_crystal_density_diffrn     1.450
_exptl_crystal_density_meas     ?
_exptl_crystal_density_method     'not measured'
_exptl_crystal_F_000     2688
_exptl_absorpt_coefficient_mu     0.885
_exptl_absorpt_correction_type     Multi-scan
_exptl_absorpt_process_details     '(SADABS; Sheldrick, 1996)'
_exptl_absorpt_correction_T_min     0.777
_exptl_absorpt_correction_T_max     0.917
_diffrn_ambient_temperature     100(2)
_diffrn_radiation_type     MoK\a
_diffrn_radiation_wavelength     0.71073
_diffrn_radiation_source     'fine-focus sealed tube'
_diffrn_radiation_monochromator     graphite
_diffrn_measurement_device_type     'Bruker SMART APEX'
_diffrn_measurement_method     \w
_diffrn_detector_area_resol_mean     ?
_diffrn_reflns_number     23944
_diffrn_reflns_av_R_equivalents     0.038
_diffrn_reflns_av_sigmaI/netI     0.038
_diffrn_reflns_theta_min     1.2
_diffrn_reflns_theta_max     27.5
_diffrn_reflns_theta_full     27.5
_diffrn_measured_fraction_theta_max     0.998
_diffrn_measured_fraction_theta_full     0.998
_diffrn_reflns_limit_h_min     -50
_diffrn_reflns_limit_h_max     50
_diffrn_reflns_limit_k_min     -12
_diffrn_reflns_limit_k_max     12
_diffrn_reflns_limit_l_min     -22
_diffrn_reflns_limit_l_max     23
_diffrn_standards_number     0
_diffrn_standards_interval_count     0
_diffrn_standards_interval_time     0
_diffrn_standards_decay_%     0
_reflns_number_total     6937
_reflns_number_gt     5517
_reflns_threshold_expression     I>2\s(I)
_refine_ls_structure_factor_coef     Fsqd
_refine_ls_matrix_type     full
_refine_ls_R_factor_all     0.052
_refine_ls_R_factor_gt     0.036
_refine_ls_wR_factor_gt     0.091
_refine_ls_wR_factor_ref     0.104
_refine_ls_goodness_of_fit_ref     1.26
_refine_ls_restrained_S_all     1.28
_refine_ls_number_reflns     6937
_refine_ls_number_parameters     395
_refine_ls_number_restraints     19
_refine_ls_hydrogen_treatment     mixed
_refine_ls_weighting_scheme     calc
_refine_ls_weighting_details
                   'calc w=1/[\s^2^(Fo^2^)+(0.05P)^2^] where P=(Fo^2^+2Fc^2^)/3'
_atom_sites_solution_hydrogens     geom
_atom_sites_solution_primary     direct
_atom_sites_solution_secondary     difmap
_refine_ls_shift/su_max     0.001
_refine_ls_shift/su_mean     0.001
_refine_diff_density_max     1.21
_refine_diff_density_min     -1.30
_refine_ls_extinction_method     none
_refine_ls_extinction_coef     ?
loop_
    _atom_type_symbol
    _atom_type_description
    _atom_type_scat_dispersion_real
    _atom_type_scat_dispersion_imag
    _atom_type_scat_source
    'C' 'C' 0.0033 0.0016
                         'International Tables Vol C Tables 4.2.6.8 and 6.1.1.4'
    'H' 'H' 0.0000 0.0000
                         'International Tables Vol C Tables 4.2.6.8 and 6.1.1.4'
    'N' 'N' 0.0061 0.0033
                         'International Tables Vol C Tables 4.2.6.8 and 6.1.1.4'
    'O' 'O' 0.0106 0.0060
                         'International Tables Vol C Tables 4.2.6.8 and 6.1.1.4'
    'Sn' 'Sn' -0.6537 1.4246
                         'International Tables Vol C Tables 4.2.6.8 and 6.1.1.4'
_computing_data_collection     'APEX2 (Bruker, 2008)'
_computing_cell_refinement     'SAINT (Bruker, 2008)'
_computing_data_reduction     'SAINT (Bruker, 2008)'
_computing_structure_solution     'SHELXS97 (Sheldrick, 2008)'
_computing_structure_refinement     'SHELXL97 (Sheldrick, 2008)'
_computing_molecular_graphics     'X-SEED (Barbour, 2001)'
_computing_publication_material     'publCIF (Westrip, 2009)'
loop_
    _atom_site_type_symbol
    _atom_site_label
    _atom_site_fract_x
    _atom_site_fract_y
    _atom_site_fract_z
    _atom_site_U_iso_or_equiv
    _atom_site_adp_type
    _atom_site_calc_flag
    _atom_site_refinement_flags
    _atom_site_occupancy
    _atom_site_disorder_assembly
    _atom_site_disorder_group
    Sn Sn1 0.644792(5) 0.66381(2) 0.651964(13) 0.01976(8) Uani d . 1 A .
    O O1 0.64978(6) 0.4794(2) 0.72684(13) 0.0230(5) Uani d . 1 . .
    O O2 0.58946(6) 0.4207(2) 0.64055(13) 0.0259(5) Uani d . 1 . .
    O O3 0.46240(7) 0.2226(3) 0.92855(17) 0.0363(6) Uani d D 1 . .
    H H3 0.4486(14) 0.294(4) 0.913(4) 0.09(2) Uiso d D 1 . .
    O O4 0.63966(7) 0.8677(2) 0.57574(15) 0.0275(5) Uani d D 1 . .
    H H4 0.6351(11) 0.861(4) 0.5250(10) 0.040(12) Uiso d D 1 . .
    N N1 0.61942(7) 0.1541(3) 0.90533(16) 0.0210(5) Uani d . 1 . .
    C C1 0.59940(9) 0.7431(3) 0.6739(2) 0.0257(7) Uani d . 1 . .
    C C2 0.56082(9) 0.7165(4) 0.6215(2) 0.0314(8) Uani d . 1 A .
    H H2 0.5539 0.6600 0.5735 0.038 Uiso calc R 1 . .
    C C3 0.53252(10) 0.7721(5) 0.6392(3) 0.0429(10) Uani d . 1 . .
    H H3A 0.5062 0.7548 0.6028 0.051 Uiso calc R 1 A .
    C C4 0.54256(12) 0.8532(4) 0.7101(3) 0.0466(11) Uani d . 1 A .
    H H4A 0.5231 0.8899 0.7224 0.056 Uiso calc R 1 . .
    C C5 0.58029(11) 0.8807(4) 0.7621(2) 0.0414(9) Uani d . 1 . .
    H H5 0.5869 0.9370 0.8101 0.050 Uiso calc R 1 A .
    C C6 0.60898(10) 0.8257(4) 0.7446(2) 0.0324(8) Uani d . 1 A .
    H H6 0.6352 0.8445 0.7809 0.039 Uiso calc R 1 . .
    C C7 0.70093(8) 0.7263(3) 0.74125(19) 0.0210(6) Uani d . 1 . .
    C C8 0.71841(9) 0.6630(3) 0.8197(2) 0.0254(7) Uani d . 1 A .
    H H8 0.7049 0.5944 0.8337 0.030 Uiso calc R 1 . .
    C C9 0.75550(10) 0.6996(4) 0.8775(2) 0.0329(8) Uani d . 1 . .
    H H9 0.7670 0.6560 0.9308 0.040 Uiso calc R 1 A .
    C C10 0.77560(9) 0.7981(4) 0.8582(2) 0.0321(8) Uani d . 1 A .
    H H10 0.8009 0.8222 0.8977 0.038 Uiso calc R 1 . .
    C C11 0.75878(10) 0.8613(4) 0.7815(2) 0.0310(8) Uani d . 1 . .
    H H11 0.7726 0.9292 0.7679 0.037 Uiso calc R 1 A .
    C C12 0.72155(9) 0.8269(3) 0.7230(2) 0.0275(7) Uani d . 1 A .
    H H12 0.7102 0.8724 0.6704 0.033 Uiso calc R 1 . .
    C C13 0.64468(9) 0.5595(3) 0.54688(19) 0.0218(6) Uani d . 1 . .
    C C14 0.61920(9) 0.4569(4) 0.5032(2) 0.0289(7) Uani d . 1 A .
    H H14 0.5990 0.4338 0.5170 0.035 Uiso calc R 1 . .
    C C15 0.62271(11) 0.3867(4) 0.4391(2) 0.0372(8) Uani d . 1 . .
    H H15 0.6048 0.3167 0.4090 0.045 Uiso calc R 1 A .
    C C16 0.65208(10) 0.4186(4) 0.4192(2) 0.0360(8) Uani d . 1 A .
    H H16 0.6547 0.3696 0.3761 0.043 Uiso calc R 1 . .
    C C17 0.67774(10) 0.5222(4) 0.4621(2) 0.0308(8) Uani d . 1 . .
    H H17 0.6978 0.5452 0.4480 0.037 Uiso calc R 1 A .
    C C18 0.67411(9) 0.5921(3) 0.5256(2) 0.0253(7) Uani d . 1 A .
    H H18 0.6918 0.6630 0.5550 0.030 Uiso calc R 1 . .
    C C19 0.61924(8) 0.4091(3) 0.70774(19) 0.0207(6) Uani d . 1 . .
    C C20 0.62011(8) 0.3120(3) 0.77441(19) 0.0208(6) Uani d . 1 . .
    C C21 0.65106(8) 0.2215(3) 0.81930(19) 0.0201(6) Uani d . 1 . .
    C C22 0.68306(9) 0.2038(3) 0.8023(2) 0.0245(7) Uani d . 1 . .
    H H22 0.6847 0.2558 0.7589 0.029 Uiso calc R 1 . .
    C C23 0.71155(9) 0.1129(4) 0.8476(2) 0.0297(7) Uani d . 1 . .
    H H23 0.7328 0.1021 0.8355 0.036 Uiso calc R 1 . .
    C C24 0.70965(10) 0.0351(4) 0.9119(2) 0.0329(8) Uani d . 1 . .
    H H24 0.7296 -0.0282 0.9429 0.039 Uiso calc R 1 . .
    C C25 0.67905(9) 0.0498(4) 0.9305(2) 0.0300(7) Uani d . 1 . .
    H H25 0.6781 -0.0028 0.9743 0.036 Uiso calc R 1 . .
    C C26 0.64924(8) 0.1431(3) 0.8845(2) 0.0222(7) Uani d . 1 . .
    C C27 0.59012(8) 0.2362(3) 0.85988(19) 0.0203(6) Uani d . 1 . .
    C C28 0.58973(8) 0.3161(3) 0.79347(19) 0.0218(6) Uani d . 1 . .
    H H28 0.5683 0.3731 0.7618 0.026 Uiso calc R 1 . .
    C C29 0.55701(8) 0.2372(3) 0.87918(19) 0.0206(6) Uani d . 1 . .
    C C30 0.54731(9) 0.1182(3) 0.9091(2) 0.0242(7) Uani d . 1 . .
    H H30 0.5627 0.0382 0.9189 0.029 Uiso calc R 1 . .
    C C31 0.51552(9) 0.1148(4) 0.9249(2) 0.0273(7) Uani d . 1 . .
    H H31 0.5091 0.0327 0.9445 0.033 Uiso calc R 1 . .
    C C32 0.49321(9) 0.2316(4) 0.9118(2) 0.0262(7) Uani d . 1 . .
    C C33 0.50289(9) 0.3521(3) 0.8844(2) 0.0254(7) Uani d . 1 . .
    H H33 0.4881 0.4329 0.8772 0.030 Uiso calc R 1 . .
    C C34 0.53440(8) 0.3541(3) 0.8673(2) 0.0236(7) Uani d . 1 . .
    H H34 0.5406 0.4363 0.8472 0.028 Uiso calc R 1 . .
    C C35 0.6218(2) 0.9877(7) 0.5981(5) 0.0383(12) Uani d PDU 0.50 A 1
    H H35A 0.6321 0.9950 0.6597 0.046 Uiso calc PR 0.50 A 1
    H H35B 0.5936 0.9756 0.5736 0.046 Uiso calc PR 0.50 A 1
    C C36 0.6315(2) 1.1177(6) 0.5627(5) 0.0383(12) Uani d PD 0.50 A 1
    H H36A 0.6593 1.1214 0.5809 0.057 Uiso calc PR 0.50 A 1
    H H36B 0.6236 1.1992 0.5832 0.057 Uiso calc PR 0.50 A 1
    H H36C 0.6180 1.1155 0.5014 0.057 Uiso calc PR 0.50 A 1
    C C35' 0.6461(3) 1.0012(8) 0.6165(8) 0.084(3) Uani d PDU 0.50 A 2
    H H35C 0.6616 1.0586 0.5973 0.101 Uiso calc PR 0.50 A 2
    H H35D 0.6610 0.9883 0.6778 0.101 Uiso calc PR 0.50 A 2
    C C36' 0.6073(3) 1.0809(9) 0.5981(8) 0.084(3) Uani d PD 0.50 A 2
    H H36D 0.5961 1.1184 0.5412 0.126 Uiso calc PR 0.50 A 2
    H H36E 0.6128 1.1561 0.6384 0.126 Uiso calc PR 0.50 A 2
    H H36F 0.5890 1.0170 0.6034 0.126 Uiso calc PR 0.50 A 2
loop_
    _atom_site_aniso_label
    _atom_site_aniso_U_11
    _atom_site_aniso_U_22
    _atom_site_aniso_U_33
    _atom_site_aniso_U_12
    _atom_site_aniso_U_13
    _atom_site_aniso_U_23
    Sn1 0.01769(11) 0.02596(12) 0.01585(12) 0.00055(8) 0.00772(9) -0.00158(9)
    O1 0.0202(10) 0.0300(12) 0.0210(11) -0.0031(9) 0.0112(9) 0.0010(9)
    O2 0.0216(11) 0.0377(13) 0.0186(12) -0.0011(10) 0.0090(9) 0.0034(10)
    O3 0.0231(12) 0.0563(17) 0.0374(15) 0.0086(12) 0.0206(11) 0.0141(13)
    O4 0.0355(13) 0.0270(12) 0.0168(12) 0.0026(10) 0.0088(10) -0.0001(10)
    N1 0.0198(12) 0.0272(14) 0.0177(13) 0.0009(10) 0.0098(11) 0.0007(11)
    C1 0.0254(16) 0.0329(18) 0.0207(17) 0.0053(13) 0.0120(13) 0.0011(14)
    C2 0.0283(17) 0.0400(19) 0.0254(19) 0.0053(15) 0.0116(15) -0.0015(16)
    C3 0.0260(18) 0.063(3) 0.039(2) 0.0108(18) 0.0136(17) 0.002(2)
    C4 0.040(2) 0.064(3) 0.046(3) 0.0192(19) 0.029(2) 0.001(2)
    C5 0.047(2) 0.049(2) 0.032(2) 0.0128(19) 0.0218(18) -0.0069(18)
    C6 0.0304(17) 0.040(2) 0.0262(19) 0.0037(15) 0.0122(15) -0.0052(16)
    C7 0.0182(14) 0.0276(16) 0.0181(16) -0.0013(12) 0.0090(12) -0.0032(13)
    C8 0.0236(15) 0.0324(17) 0.0217(17) -0.0029(13) 0.0115(13) 0.0029(14)
    C9 0.0264(17) 0.044(2) 0.0235(19) -0.0006(15) 0.0063(14) 0.0029(16)
    C10 0.0207(15) 0.0377(19) 0.035(2) -0.0045(14) 0.0094(15) -0.0077(16)
    C11 0.0264(17) 0.0342(19) 0.037(2) -0.0086(14) 0.0182(16) -0.0053(16)
    C12 0.0286(16) 0.0325(18) 0.0212(17) -0.0011(14) 0.0110(14) 0.0020(14)
    C13 0.0220(14) 0.0271(16) 0.0169(15) 0.0054(12) 0.0092(12) 0.0024(13)
    C14 0.0293(17) 0.0385(19) 0.0226(18) -0.0019(14) 0.0151(14) -0.0039(15)
    C15 0.038(2) 0.047(2) 0.027(2) -0.0056(17) 0.0145(16) -0.0123(17)
    C16 0.042(2) 0.049(2) 0.0227(19) 0.0059(17) 0.0189(16) -0.0024(17)
    C17 0.0330(17) 0.040(2) 0.0254(18) 0.0068(15) 0.0185(15) 0.0036(15)
    C18 0.0246(15) 0.0306(18) 0.0215(17) 0.0019(13) 0.0109(13) 0.0026(14)
    C19 0.0200(14) 0.0265(16) 0.0186(16) 0.0007(12) 0.0115(13) -0.0006(13)
    C20 0.0187(14) 0.0267(16) 0.0165(15) -0.0056(12) 0.0074(12) -0.0031(12)
    C21 0.0192(14) 0.0249(15) 0.0163(15) -0.0022(12) 0.0082(12) -0.0016(13)
    C22 0.0242(15) 0.0318(17) 0.0212(17) 0.0004(13) 0.0136(13) -0.0016(14)
    C23 0.0247(16) 0.0375(18) 0.033(2) 0.0010(15) 0.0178(15) 0.0002(16)
    C24 0.0271(17) 0.040(2) 0.032(2) 0.0123(15) 0.0131(15) 0.0077(16)
    C25 0.0257(16) 0.0387(19) 0.0271(18) 0.0065(14) 0.0133(14) 0.0069(15)
    C26 0.0168(14) 0.0279(17) 0.0219(17) -0.0029(12) 0.0086(12) -0.0022(13)
    C27 0.0172(14) 0.0249(16) 0.0187(16) -0.0022(12) 0.0080(12) -0.0009(13)
    C28 0.0161(13) 0.0300(17) 0.0172(15) -0.0005(12) 0.0054(12) 0.0015(13)
    C29 0.0161(13) 0.0304(17) 0.0168(15) -0.0012(12) 0.0085(12) 0.0009(13)
    C30 0.0233(15) 0.0269(16) 0.0244(17) 0.0030(13) 0.0125(14) 0.0022(14)
    C31 0.0236(16) 0.0345(17) 0.0248(18) -0.0011(14) 0.0118(14) 0.0056(15)
    C32 0.0194(15) 0.0396(19) 0.0207(17) 0.0014(14) 0.0100(13) 0.0022(15)
    C33 0.0192(14) 0.0347(18) 0.0215(17) 0.0061(13) 0.0085(13) 0.0035(14)
    C34 0.0201(14) 0.0311(17) 0.0189(16) 0.0018(13) 0.0081(13) 0.0045(13)
    C35 0.035(3) 0.040(3) 0.036(3) -0.003(2) 0.013(2) -0.002(2)
    C36 0.035(3) 0.040(3) 0.036(3) -0.003(2) 0.013(2) -0.002(2)
    C35' 0.065(5) 0.032(3) 0.109(6) 0.013(3) -0.001(4) -0.012(4)
    C36' 0.065(5) 0.032(3) 0.109(6) 0.013(3) -0.001(4) -0.012(4)
_geom_special_details
;
All e.s.d.'s (except the e.s.d. in the dihedral angle between two l.s. planes)
are estimated using the full covariance matrix. The cell e.s.d.'s are taken
into account individually in the estimation of e.s.d.'s in distances, angles
and torsion angles; correlations between e.s.d.'s in cell parameters are only
used when they are defined by crystal symmetry. An approximate (isotropic)
treatment of cell e.s.d.'s is used for estimating e.s.d.'s involving l.s.
planes.
;
loop_
    _geom_bond_atom_site_label_1
    _geom_bond_atom_site_label_2
    _geom_bond_site_symmetry_2
    _geom_bond_distance
    _geom_bond_publ_flag
    Sn1 C1 . 2.120(3) ?
    Sn1 C13 . 2.131(3) ?
    Sn1 C7 . 2.138(3) ?
    Sn1 O1 . 2.193(2) ?
    Sn1 O4 . 2.363(2) ?
    O1 C19 . 1.279(3) ?
    O2 C19 . 1.245(4) ?
    O3 C32 . 1.363(4) ?
    O3 H3 . 0.846(10) ?
    O4 C35' . 1.454(7) ?
    O4 C35 . 1.502(6) ?
    O4 H4 . 0.844(10) ?
    N1 C27 . 1.330(4) ?
    N1 C26 . 1.374(4) ?
    C1 C2 . 1.393(5) ?
    C1 C6 . 1.399(5) ?
    C2 C3 . 1.386(5) ?
    C2 H2 . 0.9500 ?
    C3 C4 . 1.391(6) ?
    C3 H3A . 0.9500 ?
    C4 C5 . 1.368(6) ?
    C4 H4A . 0.9500 ?
    C5 C6 . 1.396(5) ?
    C5 H5 . 0.9500 ?
    C6 H6 . 0.9500 ?
    C7 C12 . 1.393(4) ?
    C7 C8 . 1.396(4) ?
    C8 C9 . 1.394(5) ?
    C8 H8 . 0.9500 ?
    C9 C10 . 1.376(5) ?
    C9 H9 . 0.9500 ?
    C10 C11 . 1.371(5) ?
    C10 H10 . 0.9500 ?
    C11 C12 . 1.396(5) ?
    C11 H11 . 0.9500 ?
    C12 H12 . 0.9500 ?
    C13 C14 . 1.377(5) ?
    C13 C18 . 1.397(4) ?
    C14 C15 . 1.391(5) ?
    C14 H14 . 0.9500 ?
    C15 C16 . 1.377(5) ?
    C15 H15 . 0.9500 ?
    C16 C17 . 1.384(5) ?
    C16 H16 . 0.9500 ?
    C17 C18 . 1.382(4) ?
    C17 H17 . 0.9500 ?
    C18 H18 . 0.9500 ?
    C19 C20 . 1.509(4) ?
    C20 C28 . 1.371(4) ?
    C20 C21 . 1.416(4) ?
    C21 C26 . 1.419(4) ?
    C21 C22 . 1.420(4) ?
    C22 C23 . 1.365(5) ?
    C22 H22 . 0.9500 ?
    C23 C24 . 1.405(5) ?
    C23 H23 . 0.9500 ?
    C24 C25 . 1.380(4) ?
    C24 H24 . 0.9500 ?
    C25 C26 . 1.411(4) ?
    C25 H25 . 0.9500 ?
    C27 C28 . 1.412(4) ?
    C27 C29 . 1.477(4) ?
    C28 H28 . 0.9500 ?
    C29 C34 . 1.395(4) ?
    C29 C30 . 1.396(4) ?
    C30 C31 . 1.387(4) ?
    C30 H30 . 0.9500 ?
    C31 C32 . 1.385(5) ?
    C31 H31 . 0.9500 ?
    C32 C33 . 1.386(5) ?
    C33 C34 . 1.391(4) ?
    C33 H33 . 0.9500 ?
    C34 H34 . 0.9500 ?
    C35 C36 . 1.537(7) ?
    C35 H35A . 0.9900 ?
    C35 H35B . 0.9900 ?
    C36 H36A . 0.9800 ?
    C36 H36B . 0.9800 ?
    C36 H36C . 0.9800 ?
    C35' C36' . 1.595(13) ?
    C35' H35C . 0.9900 ?
    C35' H35D . 0.9900 ?
    C36' H36D . 0.9800 ?
    C36' H36E . 0.9800 ?
    C36' H36F . 0.9800 ?
loop_
    _geom_angle_atom_site_label_1
    _geom_angle_atom_site_label_2
    _geom_angle_atom_site_label_3
    _geom_angle_site_symmetry_1
    _geom_angle_site_symmetry_3
    _geom_angle
    _geom_angle_publ_flag
    C1 Sn1 C13 . . 131.51(12) ?
    C1 Sn1 C7 . . 114.71(12) ?
    C13 Sn1 C7 . . 112.95(11) ?
    C1 Sn1 O1 . . 92.20(10) ?
    C13 Sn1 O1 . . 96.45(10) ?
    C7 Sn1 O1 . . 89.79(10) ?
    C1 Sn1 O4 . . 86.49(11) ?
    C13 Sn1 O4 . . 85.76(10) ?
    C7 Sn1 O4 . . 89.14(10) ?
    O1 Sn1 O4 . . 177.78(8) ?
    C19 O1 Sn1 . . 117.18(19) ?
    C32 O3 H3 . . 111(4) ?
    C35' O4 Sn1 . . 120.6(6) ?
    C35 O4 Sn1 . . 115.3(3) ?
    C35' O4 H4 . . 121(3) ?
    C35 O4 H4 . . 116(3) ?
    Sn1 O4 H4 . . 119(3) ?
    C27 N1 C26 . . 118.7(3) ?
    C2 C1 C6 . . 118.9(3) ?
    C2 C1 Sn1 . . 123.1(2) ?
    C6 C1 Sn1 . . 117.9(2) ?
    C3 C2 C1 . . 120.2(3) ?
    C3 C2 H2 . . 119.9 ?
    C1 C2 H2 . . 119.9 ?
    C2 C3 C4 . . 120.1(4) ?
    C2 C3 H3A . . 120.0 ?
    C4 C3 H3A . . 120.0 ?
    C5 C4 C3 . . 120.5(3) ?
    C5 C4 H4A . . 119.7 ?
    C3 C4 H4A . . 119.7 ?
    C4 C5 C6 . . 119.8(4) ?
    C4 C5 H5 . . 120.1 ?
    C6 C5 H5 . . 120.1 ?
    C5 C6 C1 . . 120.4(3) ?
    C5 C6 H6 . . 119.8 ?
    C1 C6 H6 . . 119.8 ?
    C12 C7 C8 . . 118.1(3) ?
    C12 C7 Sn1 . . 122.0(2) ?
    C8 C7 Sn1 . . 119.9(2) ?
    C9 C8 C7 . . 120.6(3) ?
    C9 C8 H8 . . 119.7 ?
    C7 C8 H8 . . 119.7 ?
    C10 C9 C8 . . 120.6(3) ?
    C10 C9 H9 . . 119.7 ?
    C8 C9 H9 . . 119.7 ?
    C11 C10 C9 . . 119.5(3) ?
    C11 C10 H10 . . 120.3 ?
    C9 C10 H10 . . 120.3 ?
    C10 C11 C12 . . 120.7(3) ?
    C10 C11 H11 . . 119.6 ?
    C12 C11 H11 . . 119.6 ?
    C7 C12 C11 . . 120.5(3) ?
    C7 C12 H12 . . 119.7 ?
    C11 C12 H12 . . 119.7 ?
    C14 C13 C18 . . 118.8(3) ?
    C14 C13 Sn1 . . 124.1(2) ?
    C18 C13 Sn1 . . 117.0(2) ?
    C13 C14 C15 . . 120.7(3) ?
    C13 C14 H14 . . 119.7 ?
    C15 C14 H14 . . 119.7 ?
    C16 C15 C14 . . 120.1(3) ?
    C16 C15 H15 . . 119.9 ?
    C14 C15 H15 . . 119.9 ?
    C15 C16 C17 . . 119.9(3) ?
    C15 C16 H16 . . 120.1 ?
    C17 C16 H16 . . 120.1 ?
    C18 C17 C16 . . 119.9(3) ?
    C18 C17 H17 . . 120.0 ?
    C16 C17 H17 . . 120.0 ?
    C17 C18 C13 . . 120.7(3) ?
    C17 C18 H18 . . 119.7 ?
    C13 C18 H18 . . 119.7 ?
    O2 C19 O1 . . 124.2(3) ?
    O2 C19 C20 . . 119.9(3) ?
    O1 C19 C20 . . 115.8(3) ?
    C28 C20 C21 . . 119.2(3) ?
    C28 C20 C19 . . 117.5(3) ?
    C21 C20 C19 . . 123.3(3) ?
    C20 C21 C26 . . 117.1(3) ?
    C20 C21 C22 . . 124.1(3) ?
    C26 C21 C22 . . 118.8(3) ?
    C23 C22 C21 . . 120.7(3) ?
    C23 C22 H22 . . 119.7 ?
    C21 C22 H22 . . 119.7 ?
    C22 C23 C24 . . 120.4(3) ?
    C22 C23 H23 . . 119.8 ?
    C24 C23 H23 . . 119.8 ?
    C25 C24 C23 . . 120.6(3) ?
    C25 C24 H24 . . 119.7 ?
    C23 C24 H24 . . 119.7 ?
    C24 C25 C26 . . 120.0(3) ?
    C24 C25 H25 . . 120.0 ?
    C26 C25 H25 . . 120.0 ?
    N1 C26 C25 . . 117.8(3) ?
    N1 C26 C21 . . 122.7(3) ?
    C25 C26 C21 . . 119.5(3) ?
    N1 C27 C28 . . 121.7(3) ?
    N1 C27 C29 . . 117.5(3) ?
    C28 C27 C29 . . 120.7(3) ?
    C20 C28 C27 . . 120.5(3) ?
    C20 C28 H28 . . 119.8 ?
    C27 C28 H28 . . 119.8 ?
    C34 C29 C30 . . 118.2(3) ?
    C34 C29 C27 . . 121.9(3) ?
    C30 C29 C27 . . 119.9(3) ?
    C31 C30 C29 . . 121.1(3) ?
    C31 C30 H30 . . 119.4 ?
    C29 C30 H30 . . 119.4 ?
    C32 C31 C30 . . 119.7(3) ?
    C32 C31 H31 . . 120.1 ?
    C30 C31 H31 . . 120.1 ?
    O3 C32 C31 . . 117.3(3) ?
    O3 C32 C33 . . 122.5(3) ?
    C31 C32 C33 . . 120.2(3) ?
    C32 C33 C34 . . 119.8(3) ?
    C32 C33 H33 . . 120.1 ?
    C34 C33 H33 . . 120.1 ?
    C33 C34 C29 . . 120.9(3) ?
    C33 C34 H34 . . 119.5 ?
    C29 C34 H34 . . 119.5 ?
    O4 C35 C36 . . 107.4(5) ?
    O4 C35 H35A . . 110.2 ?
    C36 C35 H35A . . 110.2 ?
    O4 C35 H35B . . 110.2 ?
    C36 C35 H35B . . 110.2 ?
    H35A C35 H35B . . 108.5 ?
    O4 C35' C36' . . 113.3(8) ?
    O4 C35' H35C . . 108.9 ?
    C36' C35' H35C . . 108.9 ?
    O4 C35' H35D . . 108.9 ?
    C36' C35' H35D . . 108.9 ?
    H35C C35' H35D . . 107.7 ?
    C35' C36' H36D . . 109.5 ?
    C35' C36' H36E . . 109.5 ?
    H36D C36' H36E . . 109.5 ?
    C35' C36' H36F . . 109.5 ?
    H36D C36' H36F . . 109.5 ?
    H36E C36' H36F . . 109.5 ?
loop_
    _geom_torsion_atom_site_label_1
    _geom_torsion_atom_site_label_2
    _geom_torsion_atom_site_label_3
    _geom_torsion_atom_site_label_4
    _geom_torsion_site_symmetry_1
    _geom_torsion_site_symmetry_2
    _geom_torsion_site_symmetry_3
    _geom_torsion_site_symmetry_4
    _geom_torsion
    _geom_torsion_publ_flag
    C1 Sn1 O1 C19 . . . . 53.6(2) ?
    C13 Sn1 O1 C19 . . . . -78.6(2) ?
    C7 Sn1 O1 C19 . . . . 168.4(2) ?
    C1 Sn1 O4 C35' . . . . 61.0(6) ?
    C13 Sn1 O4 C35' . . . . -166.9(6) ?
    C7 Sn1 O4 C35' . . . . -53.8(6) ?
    C1 Sn1 O4 C35 . . . . 23.0(4) ?
    C13 Sn1 O4 C35 . . . . 155.1(4) ?
    C7 Sn1 O4 C35 . . . . -91.8(4) ?
    C13 Sn1 C1 C2 . . . . 9.9(4) ?
    C7 Sn1 C1 C2 . . . . 178.5(3) ?
    O1 Sn1 C1 C2 . . . . -90.7(3) ?
    O4 Sn1 C1 C2 . . . . 91.1(3) ?
    C13 Sn1 C1 C6 . . . . -170.3(2) ?
    C7 Sn1 C1 C6 . . . . -1.7(3) ?
    O1 Sn1 C1 C6 . . . . 89.1(3) ?
    O4 Sn1 C1 C6 . . . . -89.1(3) ?
    C6 C1 C2 C3 . . . . 0.5(5) ?
    Sn1 C1 C2 C3 . . . . -179.7(3) ?
    C1 C2 C3 C4 . . . . -0.9(6) ?
    C2 C3 C4 C5 . . . . 1.0(7) ?
    C3 C4 C5 C6 . . . . -0.7(7) ?
    C4 C5 C6 C1 . . . . 0.2(6) ?
    C2 C1 C6 C5 . . . . -0.1(5) ?
    Sn1 C1 C6 C5 . . . . -180.0(3) ?
    C1 Sn1 C7 C12 . . . . -103.7(3) ?
    C13 Sn1 C7 C12 . . . . 67.1(3) ?
    O1 Sn1 C7 C12 . . . . 164.0(3) ?
    O4 Sn1 C7 C12 . . . . -17.9(3) ?
    C1 Sn1 C7 C8 . . . . 78.2(3) ?
    C13 Sn1 C7 C8 . . . . -111.0(3) ?
    O1 Sn1 C7 C8 . . . . -14.1(2) ?
    O4 Sn1 C7 C8 . . . . 163.9(3) ?
    C12 C7 C8 C9 . . . . -0.3(5) ?
    Sn1 C7 C8 C9 . . . . 177.9(3) ?
    C7 C8 C9 C10 . . . . -0.3(5) ?
    C8 C9 C10 C11 . . . . 0.4(5) ?
    C9 C10 C11 C12 . . . . 0.2(5) ?
    C8 C7 C12 C11 . . . . 0.9(5) ?
    Sn1 C7 C12 C11 . . . . -177.3(2) ?
    C10 C11 C12 C7 . . . . -0.8(5) ?
    C1 Sn1 C13 C14 . . . . -43.2(3) ?
    C7 Sn1 C13 C14 . . . . 148.0(3) ?
    O1 Sn1 C13 C14 . . . . 55.5(3) ?
    O4 Sn1 C13 C14 . . . . -124.7(3) ?
    C1 Sn1 C13 C18 . . . . 141.4(2) ?
    C7 Sn1 C13 C18 . . . . -27.4(3) ?
    O1 Sn1 C13 C18 . . . . -119.9(2) ?
    O4 Sn1 C13 C18 . . . . 59.9(2) ?
    C18 C13 C14 C15 . . . . 0.1(5) ?
    Sn1 C13 C14 C15 . . . . -175.3(3) ?
    C13 C14 C15 C16 . . . . 0.6(6) ?
    C14 C15 C16 C17 . . . . -1.1(6) ?
    C15 C16 C17 C18 . . . . 0.9(5) ?
    C16 C17 C18 C13 . . . . -0.2(5) ?
    C14 C13 C18 C17 . . . . -0.3(5) ?
    Sn1 C13 C18 C17 . . . . 175.4(2) ?
    Sn1 O1 C19 O2 . . . . 15.7(4) ?
    Sn1 O1 C19 C20 . . . . -161.42(19) ?
    O2 C19 C20 C28 . . . . -46.6(4) ?
    O1 C19 C20 C28 . . . . 130.7(3) ?
    O2 C19 C20 C21 . . . . 135.5(3) ?
    O1 C19 C20 C21 . . . . -47.2(4) ?
    C28 C20 C21 C26 . . . . -2.3(4) ?
    C19 C20 C21 C26 . . . . 175.5(3) ?
    C28 C20 C21 C22 . . . . 176.8(3) ?
    C19 C20 C21 C22 . . . . -5.3(5) ?
    C20 C21 C22 C23 . . . . -179.0(3) ?
    C26 C21 C22 C23 . . . . 0.1(5) ?
    C21 C22 C23 C24 . . . . 0.0(5) ?
    C22 C23 C24 C25 . . . . -0.3(6) ?
    C23 C24 C25 C26 . . . . 0.3(5) ?
    C27 N1 C26 C25 . . . . -176.6(3) ?
    C27 N1 C26 C21 . . . . 3.5(4) ?
    C24 C25 C26 N1 . . . . 180.0(3) ?
    C24 C25 C26 C21 . . . . -0.2(5) ?
    C20 C21 C26 N1 . . . . -1.0(4) ?
    C22 C21 C26 N1 . . . . 179.8(3) ?
    C20 C21 C26 C25 . . . . 179.1(3) ?
    C22 C21 C26 C25 . . . . -0.1(5) ?
    C26 N1 C27 C28 . . . . -2.7(4) ?
    C26 N1 C27 C29 . . . . 175.0(3) ?
    C21 C20 C28 C27 . . . . 3.2(5) ?
    C19 C20 C28 C27 . . . . -174.8(3) ?
    N1 C27 C28 C20 . . . . -0.7(5) ?
    C29 C27 C28 C20 . . . . -178.3(3) ?
    N1 C27 C29 C34 . . . . 149.5(3) ?
    C28 C27 C29 C34 . . . . -32.8(4) ?
    N1 C27 C29 C30 . . . . -31.4(4) ?
    C28 C27 C29 C30 . . . . 146.3(3) ?
    C34 C29 C30 C31 . . . . 1.5(5) ?
    C27 C29 C30 C31 . . . . -177.6(3) ?
    C29 C30 C31 C32 . . . . -0.9(5) ?
    C30 C31 C32 O3 . . . . -179.8(3) ?
    C30 C31 C32 C33 . . . . -0.9(5) ?
    O3 C32 C33 C34 . . . . -179.1(3) ?
    C31 C32 C33 C34 . . . . 2.1(5) ?
    C32 C33 C34 C29 . . . . -1.4(5) ?
    C30 C29 C34 C33 . . . . -0.3(5) ?
    C27 C29 C34 C33 . . . . 178.8(3) ?
    C35' O4 C35 C36 . . . . 55.8(11) ?
    Sn1 O4 C35 C36 . . . . 163.7(4) ?
    C35 O4 C35' C36' . . . . -10.5(8) ?
    Sn1 O4 C35' C36' . . . . -101.1(9) ?
loop_
    _geom_hbond_atom_site_label_D
    _geom_hbond_atom_site_label_H
    _geom_hbond_atom_site_label_A
    _geom_hbond_site_symmetry_A
    _geom_hbond_distance_DH
    _geom_hbond_distance_HA
    _geom_hbond_distance_DA
    _geom_hbond_angle_DHA
    _geom_hbond_publ_flag
    O3 H3 O2 2_656 0.850(10)
                           1.83(2) 2.661(3) 166(6) yes
    O4 H4 N1 6_565 0.840(10)
                           1.950(10)
                                   2.789(4) 175(4) yes
