# Supplementary material for: (Ethanol-κO)[2-(4-hydroxy­phen­yl)quinoline-4-carboxyl­ato-κO]triphenyl­tin(IV)
Source: Acta Crystallogr Sect E Struct Rep Online. 2009 Apr 8;65(Pt 5):m489. doi: 10.1107/S1600536809012239 (PMC2977554; doi:10.1107/S1600536809012239)
Supplement: Supplementary file 2 [file e-65-0m489-Isup2.hkl]

# 
# h,k,l, Fc-squared, Fo-squared, sigma(Fo-squared) and status flag 
# 
data_I
_shelx_title '  C2/c' 
_shelx_refln_list_code          4 
_shelx_F_calc_maximum      606.16 
_exptl_crystal_F_000      2688.00 
_reflns_d_resolution_high  0.7696 
 
loop_ 
 _symmetry_equiv_pos_as_xyz 
 'x, y, z' 
 '-x, y, -z+1/2' 
 'x+1/2, y+1/2, z' 
 '-x+1/2, y+1/2, -z+1/2' 
 '-x, -y, -z' 
 'x, -y, z-1/2' 
 '-x+1/2, -y+1/2, -z' 
 'x+1/2, -y+1/2, z-1/2' 
 
_cell_length_a    38.9542 
_cell_length_b     9.7259 
_cell_length_c    17.8594 
_cell_angle_alpha  90.000 
_cell_angle_beta  116.632 
_cell_angle_gamma  90.000 
 
_shelx_F_squared_multiplier     1.000 
 
loop_ 
 _refln_index_h 
 _refln_index_k 
 _refln_index_l 
 _refln_F_squared_calc 
 _refln_F_squared_meas 
 _refln_F_squared_sigma 
 _refln_observed_status 
   2   0   0     9075.98      -14.06      9.37 o 
   4   0   0   367424.22   366323.91   7000.65 o 
   6   0   0    85974.42    75246.76   1268.42 o 
   8   0   0   142033.88   138008.86   2291.90 o 
  10   0   0   110106.84   101712.57   2538.96 o 
  12   0   0    27919.92    28957.84    584.36 o 
  14   0   0    93662.26    84746.13   1495.22 o 
  16   0   0    36235.77    37226.03    752.59 o 
  18   0   0    37493.39    34237.88   1065.88 o 
  20   0   0    63140.88    66839.25   1269.70 o 
  22   0   0    31394.75    30889.86    704.85 o 
  24   0   0    27899.38    28181.38    678.54 o 
  26   0   0     3303.77     3180.10    234.77 o 
  28   0   0    52574.83    51538.38   1463.10 o 
  30   0   0    42400.18    42295.48    974.87 o 
  32   0   0     1878.36     1898.62    230.83 o 
  34   0   0    64880.89    66369.19   1417.76 o 
  36   0   0      140.92      413.43    342.36 o 
  38   0   0    41781.04    39893.09   1494.10 o 
  40   0   0     1925.43     2115.63    270.30 o 
  42   0   0     6586.95     6169.91    405.56 o 
  44   0   0     7689.98     9216.64    642.34 o 
   1   1   0    14343.40    16418.59    256.50 o 
   3   1   0    69257.57    75513.10   1406.01 o 
   5   1   0    10449.57    10485.03    144.73 o 
   7   1   0    71935.35    81715.99    882.38 o 
   9   1   0     5925.11     7566.10    130.42 o 
  11   1   0     4843.29     6163.70    129.34 o 
  13   1   0    29437.91    33556.70    415.36 o 
  15   1   0      598.06     1003.83     65.54 o 
  17   1   0    14469.53    15177.53    286.04 o 
  19   1   0       41.78      125.13     73.58 o 
  21   1   0    17961.45    18073.22    341.41 o 
  23   1   0     5241.46     4832.48    184.10 o 
  25   1   0     1747.87     1588.37    186.73 o 
  27   1   0     8532.78     8530.72    256.71 o 
  29   1   0        1.97     -102.08     92.96 o 
  31   1   0     2659.44     2718.71    174.67 o 
  33   1   0     5538.55     5846.84    242.50 o 
  35   1   0    12916.91    13251.32    361.20 o 
  37   1   0     5612.75     6664.97    274.28 o 
  39   1   0     2874.96     3086.66    214.14 o 
  41   1   0     7427.94     8096.89    317.28 o 
  43   1   0       42.49       65.02    138.04 o 
  45   1   0     1766.23     2058.86    217.48 o 
   0   2   0   158272.06   170064.59   2899.00 o 
   2   2   0    16495.77    14727.73    231.75 o 
   4   2   0     7249.47     6169.83    153.08 o 
   6   2   0     4641.73     4069.36    116.41 o 
   8   2   0     4624.33     5167.13    101.48 o 
  10   2   0    12345.38    13473.24    186.67 o 
  12   2   0     4695.16     4954.57    111.68 o 
  14   2   0     5677.90     6154.67    133.02 o 
  16   2   0     3874.41     3861.01    127.22 o 
  18   2   0     5595.71     5227.94    137.18 o 
  20   2   0    17749.29    18206.85    286.63 o 
  22   2   0     4626.45     4578.76    133.89 o 
  24   2   0     8792.03     8720.68    244.71 o 
  26   2   0      755.19      890.76    117.76 o 
  28   2   0     4998.96     4993.75    257.09 o 
  30   2   0      108.16      -33.37    101.07 o 
  32   2   0      201.65       45.60    110.27 o 
  34   2   0     1713.82     2318.30    177.85 o 
  36   2   0     2586.92     2763.89    178.93 o 
  38   2   0     5159.50     6222.13    248.18 o 
  40   2   0        2.93       23.89    113.88 o 
  42   2   0      181.90       85.39    198.72 o 
  44   2   0     1332.21     1412.89    192.72 o 
   1   3   0     5548.90     3860.61    130.62 o 
   3   3   0    38996.97    33023.11    468.68 o 
   5   3   0        3.00      -69.95     46.63 o 
   7   3   0    22883.67    19655.42    269.47 o 
   9   3   0       76.15       18.42     47.85 o 
  11   3   0    20152.43    17442.58    259.44 o 
  13   3   0    43040.70    38701.60    445.09 o 
  15   3   0    19753.23    20827.06    282.65 o 
  17   3   0    34632.85    32113.13    397.39 o 
  19   3   0       15.26       42.39     52.70 o 
  21   3   0    27152.36    25580.36    349.01 o 
  23   3   0     4362.07     3758.10    123.39 o 
  25   3   0    14765.52    15006.76    300.86 o 
  27   3   0     7989.26     7548.81    222.37 o 
  29   3   0     4752.76     4923.41    195.38 o 
  31   3   0     7392.07     7343.79    236.72 o 
  33   3   0     2011.87     2065.89    152.87 o 
  35   3   0    19532.22    19516.05    455.56 o 
  37   3   0     3794.41     4079.51    307.59 o 
  39   3   0     4700.78     4057.16    240.23 o 
  41   3   0     9533.97    10703.69    367.18 o 
  43   3   0      564.25      512.27    161.54 o 
   0   4   0    56885.25    62158.16   1180.91 o 
   2   4   0     1437.93     1285.22    118.73 o 
   4   4   0    24440.03    26976.03    425.38 o 
   6   4   0     4858.38     4906.55    148.30 o 
   8   4   0    43239.34    47329.55    600.89 o 
  10   4   0    24673.57    23888.66    385.25 o 
  12   4   0     4852.30     5396.68    190.17 o 
  14   4   0    27020.45    25474.33    362.24 o 
  16   4   0     1118.93     1349.66     87.28 o 
  18   4   0     8701.73     8230.21    222.74 o 
  20   4   0     1608.88     1707.32    100.45 o 
  22   4   0     2826.14     2343.53    121.56 o 
  24   4   0     2105.07     2239.09    147.88 o 
  26   4   0      401.12      631.18    140.39 o 
  28   4   0     7226.63     7687.06    295.91 o 
  30   4   0     6428.56     6471.42    249.53 o 
  32   4   0     7805.62     7877.08    279.60 o 
  34   4   0      901.62     1169.57    158.73 o 
  36   4   0      612.23      458.80    142.82 o 
  38   4   0     3474.87     4214.77    378.66 o 
  40   4   0        3.84      112.68    215.27 o 
  42   4   0     7579.73     8162.89    523.02 o 
   1   5   0     2012.45     2765.96    138.99 o 
   3   5   0     7411.38     8977.95    233.80 o 
   5   5   0       75.09       75.76     65.58 o 
   7   5   0     2850.61     2962.05    115.05 o 
   9   5   0      612.44      304.90     76.90 o 
  11   5   0    11061.60    10772.88    216.85 o 
  13   5   0     9628.04     9545.99    207.51 o 
  15   5   0     9477.66     9550.12    202.19 o 
  17   5   0    12506.27    12665.99    243.51 o 
  19   5   0      694.01      846.27     94.54 o 
  21   5   0     4421.59     4724.83    216.35 o 
  23   5   0     1321.69     1442.93    205.07 o 
  25   5   0     7823.02     8296.73    257.28 o 
  27   5   0     1076.12     1281.36    139.88 o 
  29   5   0        8.33      -20.92    101.85 o 
  31   5   0     3808.80     4795.09    640.79 o 
  33   5   0     1257.63     1179.78    250.53 o 
  35   5   0     2254.87     2929.52    387.62 o 
  37   5   0      674.82      476.04    233.36 o 
  39   5   0      178.05      269.54    217.67 o 
  41   5   0     1478.14     1418.61    304.46 o 
   0   6   0    43701.47    39850.23    877.24 o 
   2   6   0    15702.48    15591.50    331.38 o 
   4   6   0    30518.32    25909.46    370.94 o 
   6   6   0    24111.07    23422.94    348.23 o 
   8   6   0    30605.60    29684.70    412.08 o 
  10   6   0    51240.35    51436.51    629.11 o 
  12   6   0     3474.43     3188.49    138.04 o 
  14   6   0    42433.26    40660.54    561.24 o 
  16   6   0     3684.41     3325.38    155.85 o 
  18   6   0    12787.22    12116.80    284.09 o 
  20   6   0    10557.28    10378.07    235.20 o 
  22   6   0     3507.14     4126.03    304.39 o 
  24   6   0    22075.81    21010.46    670.60 o 
  26   6   0     2726.64     2814.41    490.84 o 
  28   6   0    25227.41    24682.54    772.42 o 
  30   6   0     7313.11     7017.40    424.21 o 
  32   6   0     5348.39     5595.97    698.33 o 
  34   6   0     6604.83     6838.25    584.80 o 
  36   6   0     1111.07     1347.90    276.76 o 
  38   6   0     8847.66     9080.81    532.36 o 
   1   7   0     1358.87     1329.86    133.29 o 
   3   7   0      579.75      491.84    141.42 o 
   5   7   0     3709.60     3461.66    143.21 o 
   7   7   0    11487.25    11675.18    244.40 o 
   9   7   0     3706.20     3351.44    153.37 o 
  11   7   0     2237.68     2216.59    128.67 o 
  13   7   0     5709.98     5505.29    201.71 o 
  15   7   0        9.08      -53.43    112.75 o 
  17   7   0     4862.79     5057.60    268.90 o 
  19   7   0      131.14      100.01    122.29 o 
  21   7   0    11348.73    11388.87    369.01 o 
  23   7   0     1409.69     1573.78    242.29 o 
  25   7   0     2366.63     2073.87    269.75 o 
  27   7   0     7875.03     7906.27    443.37 o 
  29   7   0     4532.45     4445.40    366.66 o 
  31   7   0     2336.92     2321.35    302.82 o 
  33   7   0     1611.18     1613.62    369.43 o 
  35   7   0      525.22      679.21    253.43 o 
  37   7   0       16.63     -310.20    206.80 o 
   0   8   0      236.49      208.38    139.45 o 
   2   8   0     4246.94     4240.99    164.49 o 
   4   8   0     3776.30     3966.58    187.47 o 
   6   8   0       62.51      -73.73     84.34 o 
   8   8   0      693.39      569.05    103.44 o 
  10   8   0      279.39      145.65     91.94 o 
  12   8   0       71.86       74.71     94.90 o 
  14   8   0      534.83      364.68    113.59 o 
  16   8   0      727.32      684.66    141.15 o 
  18   8   0      213.54       26.40    116.95 o 
  20   8   0        7.79     -145.41    180.17 o 
  22   8   0      304.51      248.97    190.72 o 
  24   8   0     2753.04     3207.25    311.30 o 
  26   8   0      266.02       53.58    191.81 o 
  28   8   0     1366.68     1366.47    266.18 o 
  30   8   0     1624.84     1670.03    290.11 o 
  32   8   0       13.16        3.80    203.14 o 
  34   8   0      955.92      604.85    263.67 o 
   1   9   0    18622.64    19186.79    360.47 o 
   3   9   0     8789.05     8523.34    242.59 o 
   5   9   0      183.35        8.95     88.78 o 
   7   9   0    23223.88    23612.61    399.98 o 
   9   9   0     2317.37     2481.08    157.67 o 
  11   9   0    14834.72    14323.88    307.25 o 
  13   9   0    14113.42    14462.05    394.04 o 
  15   9   0     3374.89     3394.05    195.32 o 
  17   9   0    23710.99    24701.01    530.45 o 
  19   9   0        1.01      -54.31    131.87 o 
  21   9   0    18534.70    18816.49    588.37 o 
  23   9   0      931.94     1089.10    202.27 o 
  25   9   0     3889.95     3664.74    349.93 o 
  27   9   0     6771.57     6930.66   1049.54 o 
  29   9   0      330.99      287.87    194.45 o 
  31   9   0     8528.87    10092.69    469.69 o 
   0  10   0     7643.88     8143.30    352.35 o 
   2  10   0        1.40     -152.65    101.77 o 
   4  10   0     3521.52     3496.45    187.42 o 
   6  10   0     2993.30     2873.70    177.75 o 
   8  10   0     2550.18     2492.86    192.15 o 
  10  10   0     4462.45     5124.29    216.30 o 
  12  10   0      122.66     -170.91    113.94 o 
  14  10   0     6222.20     7184.56    247.23 o 
  16  10   0     1274.92     1401.13    153.45 o 
  18  10   0     2770.67     3116.36    207.03 o 
  20  10   0     4765.21     4871.17    314.07 o 
  22  10   0     1081.25      905.53    185.33 o 
  24  10   0     3619.97     4607.16    286.14 o 
  26  10   0      101.03      130.36    200.20 o 
   1  11   0     3019.49     2725.46    185.06 o 
   3  11   0     2296.91     2501.67    178.71 o 
   5  11   0      326.54      159.14    128.01 o 
   7  11   0     2056.30     2371.39    177.53 o 
   9  11   0      858.51      824.72    148.46 o 
  11  11   0      479.77      371.46    136.27 o 
  13  11   0     1017.17      823.69    197.83 o 
  15  11   0       71.21       23.28    162.12 o 
  17  11   0     1477.85     1791.63    252.80 o 
  19  11   0        0.04      -13.49    250.69 o 
  21  11   0      688.36      788.76    560.26 o 
   0  12   0     5155.27     6253.80    704.85 o 
   2  12   0      124.89      219.58    470.04 o 
   4  12   0     7377.62     9306.68    582.29 o 
   6  12   0     1390.22     1670.58    223.08 o 
   8  12   0     2488.29     2696.72    279.91 o 
  10  12   0     2130.92     2812.64    252.31 o 
  12  12   0        6.45     -242.53    164.32 o 
  14  12   0     3939.02     4832.07    317.15 o 
 -45   1   1     3918.62     4378.92    265.38 o 
 -43   1   1     4386.23     4641.43    261.78 o 
 -41   1   1    10437.49    10758.15    351.78 o 
 -39   1   1      208.49      168.23    128.47 o 
 -37   1   1     7370.61     7491.73    383.88 o 
 -35   1   1     1832.04     1746.21    168.31 o 
 -33   1   1     2089.48     2227.25    221.07 o 
 -31   1   1     5622.82     5217.67    280.56 o 
 -29   1   1      141.16      295.37    105.37 o 
 -27   1   1    48590.30    47360.41    721.68 o 
 -25   1   1     9071.92     9599.81    255.69 o 
 -23   1   1    65347.93    62195.70   1133.46 o 
 -21   1   1     3464.71     3451.78    147.95 o 
 -19   1   1    33929.44    33824.80    511.07 o 
 -17   1   1    87117.87    89058.66   1274.56 o 
 -15   1   1      177.17      208.86     68.49 o 
 -13   1   1    64539.55    66719.80    844.64 o 
 -11   1   1    11930.98    12245.98    214.44 o 
  -9   1   1    51706.48    53142.41    931.01 o 
  -7   1   1      247.33      555.30     49.11 o 
  -5   1   1    29498.75    30343.99    893.36 o 
  -3   1   1   210034.00   205539.48   2571.18 o 
  -1   1   1    48045.93    48018.64    360.65 o 
   1   1   1    67343.13    65755.69    812.17 o 
   3   1   1      333.48      362.14     28.99 o 
   5   1   1    68235.27    69290.52   1040.07 o 
   7   1   1    97612.41   102887.50   1596.36 o 
   9   1   1     1774.52     2008.62     75.45 o 
  11   1   1   102233.78   105156.10   1146.10 o 
  13   1   1      899.72     1408.80     75.03 o 
  15   1   1    59876.26    60563.69    710.46 o 
  17   1   1    37508.05    37953.08    486.89 o 
  19   1   1     8419.77     8434.87    218.53 o 
  21   1   1    24320.79    23801.37    414.20 o 
  23   1   1     2289.93     2439.53    141.05 o 
  25   1   1    46141.24    45426.91    694.89 o 
  27   1   1     1225.17     1313.74    132.74 o 
  29   1   1    27240.09    26826.95    503.21 o 
  31   1   1    10428.93    11358.44    317.86 o 
  33   1   1    32953.39    31464.87    587.01 o 
  35   1   1    18511.47    20309.11    460.36 o 
  37   1   1      316.30      510.35    140.68 o 
  39   1   1     6227.45     6712.29    334.95 o 
  41   1   1     1978.23     2293.81    208.52 o 
  43   1   1     2369.29     2251.32    219.71 o 
 -44   2   1     8097.00     8390.46    301.67 o 
 -42   2   1      554.35      564.84    138.69 o 
 -40   2   1     4460.22     4402.94    532.27 o 
 -38   2   1     9479.29     9534.13    356.82 o 
 -36   2   1     7970.55     7640.87    493.64 o 
 -34   2   1    15517.21    15949.89    390.73 o 
 -32   2   1     4738.00     4742.23    217.86 o 
 -30   2   1    37178.18    39236.36    651.14 o 
 -28   2   1    23419.69    23998.41    455.62 o 
 -26   2   1     7126.43     7967.28    265.20 o 
 -24   2   1    35751.76    35554.70    565.85 o 
 -22   2   1     8259.28     9177.22    273.85 o 
 -20   2   1    78860.55    77695.48   1020.75 o 
 -18   2   1     1979.97     1917.36    114.81 o 
 -16   2   1    17000.14    15081.54    236.74 o 
 -14   2   1    39471.09    38421.13    472.25 o 
 -12   2   1     1911.01     1446.03     68.87 o 
 -10   2   1    28528.07    26460.64    360.25 o 
  -8   2   1    15287.12    14364.20    250.03 o 
  -6   2   1   154510.73   153059.14   1956.80 o 
  -4   2   1    24559.09    25639.84    439.67 o 
  -2   2   1    30947.41    28378.07    316.77 o 
   0   2   1    20824.02    20645.39    269.20 o 
   2   2   1    45106.58    44807.73    586.33 o 
   4   2   1    59631.04    55572.57    623.09 o 
   6   2   1    57878.54    56757.23    914.92 o 
   8   2   1    45822.29    43947.84    548.23 o 
  10   2   1    94516.70    96195.97   1149.00 o 
  12   2   1    24120.16    23856.50    298.29 o 
  14   2   1    75175.46    76170.19    798.27 o 
  16   2   1      564.39      461.01     60.58 o 
  18   2   1    27061.78    26581.90    347.27 o 
  20   2   1     3558.19     3790.33    119.59 o 
  22   2   1    13180.87    13241.50    228.70 o 
  24   2   1    30562.21    30918.13    520.46 o 
  26   2   1    20335.67    21185.01    376.14 o 
  28   2   1    11760.40    12514.51    288.81 o 
  30   2   1       23.56       20.75     91.25 o 
  32   2   1     7906.42     8369.37    254.60 o 
  34   2   1     1306.38     1247.52    156.11 o 
  36   2   1     3477.74     3882.72    227.55 o 
  38   2   1     1908.20     1956.69    189.79 o 
  40   2   1       19.53     -184.60    123.07 o 
  42   2   1     9846.43    10644.69    374.59 o 
 -43   3   1       79.99       28.87    140.59 o 
 -41   3   1        3.82      180.94    135.00 o 
 -39   3   1       18.79      -28.89    112.01 o 
 -37   3   1       53.60      -45.98    104.27 o 
 -35   3   1      154.88       89.44    106.37 o 
 -33   3   1       31.09      -78.25     96.24 o 
 -31   3   1     6117.81     5717.34    211.38 o 
 -29   3   1    12846.48    13060.35    296.16 o 
 -27   3   1     5039.42     4614.03    179.09 o 
 -25   3   1      963.69     1065.76    171.65 o 
 -23   3   1       26.19       -6.06     76.80 o 
 -21   3   1     4007.74     4394.01    125.51 o 
 -19   3   1     1085.96     1141.62     73.83 o 
 -17   3   1      285.20      404.84     59.51 o 
 -15   3   1       90.61       68.89     51.49 o 
 -13   3   1     6303.68     7755.63    181.54 o 
 -11   3   1     1329.73     1397.08     71.12 o 
  -9   3   1    33082.67    37455.62    427.82 o 
  -7   3   1    15602.98    16796.26    283.42 o 
  -5   3   1     1158.03      837.59     71.38 o 
  -3   3   1    15130.78    17624.26    289.38 o 
  -1   3   1     4564.47     4880.79    127.53 o 
   1   3   1      225.95      117.88     50.46 o 
   3   3   1    24179.82    25771.35    387.26 o 
   5   3   1        9.75       76.10     54.13 o 
   7   3   1    52696.06    56978.65    644.08 o 
   9   3   1        3.10       19.86     45.14 o 
  11   3   1      128.53      213.65     58.42 o 
  13   3   1     3026.53     3389.32    115.12 o 
  15   3   1     1021.42     1412.29     83.77 o 
  17   3   1      221.59      213.78     67.32 o 
  19   3   1     1297.25     1489.50     91.53 o 
  21   3   1       29.80       50.26     61.71 o 
  23   3   1     1916.61     1908.09    136.84 o 
  25   3   1       10.36       27.34     93.02 o 
  27   3   1       33.58     -121.64     92.04 o 
  29   3   1     2613.98     2205.02    164.45 o 
  31   3   1     2862.85     2945.23    187.91 o 
  33   3   1      136.40      101.88    114.82 o 
  35   3   1       54.17       37.08    116.85 o 
  37   3   1       36.22     -116.58    119.40 o 
  39   3   1      267.22      196.89    140.04 o 
  41   3   1        0.66       -9.07    164.61 o 
 -42   4   1     2270.39     2287.98    337.67 o 
 -40   4   1     4627.84     5327.30    272.96 o 
 -38   4   1     7898.23     8014.25    307.52 o 
 -36   4   1     3196.69     3775.25    221.10 o 
 -34   4   1     7301.02     7484.60    376.48 o 
 -32   4   1      166.91      303.84    109.00 o 
 -30   4   1    19911.51    20270.93    389.36 o 
 -28   4   1     3485.59     3751.67    170.94 o 
 -26   4   1     1167.86     1380.04    119.74 o 
 -24   4   1    17010.62    16113.97    311.40 o 
 -22   4   1     1550.15     1442.23     91.78 o 
 -20   4   1    41061.44    39423.58    484.44 o 
 -18   4   1     8270.19     8735.27    175.16 o 
 -16   4   1    21244.61    21254.67    337.20 o 
 -14   4   1    24904.11    26480.84    374.05 o 
 -12   4   1    13771.14    13569.63    232.23 o 
 -10   4   1    60608.89    61137.75    747.52 o 
  -8   4   1      963.61     1521.67    127.72 o 
  -6   4   1    42633.81    40934.15    524.48 o 
  -4   4   1    46056.28    42600.48    606.31 o 
  -2   4   1    39992.01    37328.60    543.99 o 
   0   4   1    41208.44    38818.16    505.19 o 
   2   4   1     8947.21     7553.61    177.53 o 
   4   4   1    36030.60    33898.67    454.05 o 
   6   4   1     4676.08     5582.46    189.05 o 
   8   4   1    21949.39    19889.65    375.21 o 
  10   4   1    19322.78    19898.74    275.57 o 
  12   4   1     2390.47     1915.90     85.67 o 
  14   4   1    32987.43    31821.32    548.21 o 
  16   4   1     4513.00     5240.73    147.84 o 
  18   4   1    45039.20    44460.16    581.46 o 
  20   4   1     8229.93     7622.91    188.95 o 
  22   4   1    13191.98    13289.56    373.14 o 
  24   4   1    15164.89    14759.17    346.10 o 
  26   4   1      699.89      646.20    115.80 o 
  28   4   1     9882.91    10188.53    386.08 o 
  30   4   1      466.22      436.94    120.23 o 
  32   4   1    10100.88    11120.88    626.90 o 
  34   4   1     9315.05     9788.01    319.12 o 
  36   4   1     3405.26     3597.06    348.32 o 
  38   4   1     4667.01     4719.37    705.57 o 
  40   4   1      303.22      298.68    305.97 o 
 -41   5   1     6325.64     6896.85    826.56 o 
 -39   5   1       33.31      106.63    207.55 o 
 -37   5   1    11746.89    12654.25    927.60 o 
 -35   5   1     1901.53     2098.85    287.16 o 
 -33   5   1     3093.03     3157.51    202.51 o 
 -31   5   1    18470.45    19144.04    431.08 o 
 -29   5   1     9183.20     9303.90    288.69 o 
 -27   5   1    12896.71    12700.62    323.28 o 
 -25   5   1     3607.89     3878.28    189.73 o 
 -23   5   1     6275.03     6089.42    213.68 o 
 -21   5   1    10094.35    10362.73    227.70 o 
 -19   5   1    17539.30    16195.91    307.57 o 
 -17   5   1    35886.58    33899.73    473.19 o 
 -15   5   1     1749.42     1771.26    114.22 o 
 -13   5   1    58480.99    56442.22    780.55 o 
 -11   5   1    19325.07    20374.08    335.65 o 
  -9   5   1    83261.70    84211.94    920.36 o 
  -7   5   1    25903.93    25663.34    385.07 o 
  -5   5   1    10634.40     9796.50    245.08 o 
  -3   5   1   109753.30   111853.26   1282.92 o 
  -1   5   1     2186.61     1910.03    115.12 o 
   1   5   1    57966.62    56440.80    713.01 o 
   3   5   1     9114.40     7969.41    196.39 o 
   5   5   1    27388.77    27388.28    407.11 o 
   7   5   1    18607.27    15916.50    259.75 o 
   9   5   1    15397.80    16051.35    270.90 o 
  11   5   1    29581.49    26037.58    383.38 o 
  13   5   1     4279.24     4300.02    145.25 o 
  15   5   1    30717.82    29264.47    417.22 o 
  17   5   1    17608.75    17324.24    333.07 o 
  19   5   1     8821.32     8636.90    203.62 o 
  21   5   1    22966.39    22366.90    366.11 o 
  23   5   1     1069.97     1196.03    130.51 o 
  25   5   1    35593.59    35332.29    626.08 o 
  27   5   1    16826.55    16445.08    598.65 o 
  29   5   1     8242.49     8009.41    952.07 o 
  31   5   1     8622.57     8553.12    455.81 o 
  33   5   1     1468.52     1572.92    268.42 o 
  35   5   1    10223.25    10166.87    740.76 o 
  37   5   1      499.82      302.76    222.01 o 
  39   5   1     8752.31    10627.60    569.29 o 
 -40   6   1       81.78      152.24    233.15 o 
 -38   6   1      600.91      649.39    394.63 o 
 -36   6   1       80.08       -5.32    200.68 o 
 -34   6   1        0.86       -1.89    242.01 o 
 -32   6   1        1.82     -115.94    179.38 o 
 -30   6   1       52.72       -5.93    174.12 o 
 -28   6   1      150.62      230.87    208.24 o 
 -26   6   1      892.76      940.25    215.70 o 
 -24   6   1      254.94      312.55    129.64 o 
 -22   6   1      940.01      927.10    103.08 o 
 -20   6   1      953.26      977.77    141.33 o 
 -18   6   1      526.61      416.47     97.67 o 
 -16   6   1     1678.57     1886.82    129.39 o 
 -14   6   1      355.77      280.16     88.45 o 
 -12   6   1     3579.05     3637.89    153.33 o 
 -10   6   1      816.94      853.64     90.05 o 
  -8   6   1     7949.97     8383.91    194.35 o 
  -6   6   1      227.07       30.55     84.90 o 
  -4   6   1      609.36      553.35     97.81 o 
  -2   6   1       32.81      -24.68     69.67 o 
   0   6   1      629.62      648.38     92.43 o 
   2   6   1      973.48      916.06    162.13 o 
   4   6   1     6076.01     5674.72    182.68 o 
   6   6   1      268.66      244.88     77.26 o 
   8   6   1      175.78      195.36     94.39 o 
  10   6   1      982.66      937.05    100.47 o 
  12   6   1      259.13       93.08     95.69 o 
  14   6   1     1753.93     1838.06    130.45 o 
  16   6   1     3148.81     3159.27    151.83 o 
  18   6   1      521.32      270.77    116.02 o 
  20   6   1      250.06      -26.06    110.12 o 
  22   6   1      523.37      363.81    180.57 o 
  24   6   1      537.08      565.11    195.86 o 
  26   6   1      133.05       11.05    166.40 o 
  28   6   1      195.76      172.96    186.71 o 
  30   6   1     1950.11     1985.52    280.30 o 
  32   6   1       26.69       77.53    220.79 o 
  34   6   1        0.13      -42.20    186.49 o 
  36   6   1      160.37       97.14    356.55 o 
  38   6   1      455.86      584.76    263.65 o 
 -37   7   1     2442.57     2149.04    328.74 o 
 -35   7   1       60.42      246.17    289.31 o 
 -33   7   1     1588.88     1825.37    294.34 o 
 -31   7   1     6038.73     5798.26    410.83 o 
 -29   7   1     2036.52     1819.49    273.59 o 
 -27   7   1    10077.54    10303.44    488.36 o 
 -25   7   1      971.05      809.42    208.38 o 
 -23   7   1     4890.36     4727.53    331.98 o 
 -21   7   1     6636.69     5724.38    445.65 o 
 -19   7   1     9221.24     9316.92    325.77 o 
 -17   7   1    14447.96    13661.86    392.39 o 
 -15   7   1       73.65       61.12     83.65 o 
 -13   7   1    18223.39    18067.37    341.58 o 
 -11   7   1     9148.80     9314.55    221.21 o 
  -9   7   1     7661.40     7130.03    194.25 o 
  -7   7   1     8527.57     8019.60    229.26 o 
  -5   7   1    13509.08    13420.39    260.62 o 
  -3   7   1    13182.83    13300.53    255.75 o 
  -1   7   1       19.72     -121.61     81.07 o 
   1   7   1    20025.23    19615.75    358.24 o 
   3   7   1     1907.98     1579.54    128.24 o 
   5   7   1    17671.46    18272.45    313.79 o 
   7   7   1    10566.46    10301.64    232.15 o 
   9   7   1     2557.75     2745.13    137.30 o 
  11   7   1    22540.59    22526.24    404.73 o 
  13   7   1      626.58      474.77    109.81 o 
  15   7   1     9942.43     9741.91    296.27 o 
  17   7   1     2132.64     1798.45    177.97 o 
  19   7   1     1413.81     1668.17    287.23 o 
  21   7   1     5217.59     5113.05    487.47 o 
  23   7   1       47.58       60.74    177.37 o 
  25   7   1    14928.34    15584.17    599.67 o 
  27   7   1     1653.54     1958.21    353.63 o 
  29   7   1     5326.54     5285.53    708.39 o 
  31   7   1     4455.26     4794.36    403.50 o 
  33   7   1     1845.87     1608.18    292.64 o 
  35   7   1     7406.21     7293.25   1225.50 o 
 -34   8   1     6365.31     6945.67    476.44 o 
 -32   8   1      110.83      164.83    182.03 o 
 -30   8   1     6055.73     5501.55    399.19 o 
 -28   8   1     1454.83     1590.04    224.74 o 
 -26   8   1     3832.01     3752.45    544.96 o 
 -24   8   1     8296.27     8921.50    453.93 o 
 -22   8   1     1401.62     1474.58    512.54 o 
 -20   8   1     8114.06     8986.94    342.38 o 
 -18   8   1      178.02      -52.53    116.38 o 
 -16   8   1    15724.73    16037.40    390.58 o 
 -14   8   1     5048.89     5190.99    187.81 o 
 -12   8   1     3083.73     2719.19    150.81 o 
 -10   8   1     9038.88     8689.27    212.00 o 
  -8   8   1       10.88      -78.71     74.90 o 
  -6   8   1    11129.78    11285.87    234.25 o 
  -4   8   1     8372.37     8360.72    255.79 o 
  -2   8   1    10518.32     9966.66    231.76 o 
   0   8   1     2568.03     2209.40    190.34 o 
   2   8   1      884.56      688.40    122.86 o 
   4   8   1    22046.64    21640.99    362.92 o 
   6   8   1       79.05     -153.40    102.27 o 
   8   8   1    20653.01    20575.30    382.61 o 
  10   8   1     5746.17     5859.42    208.44 o 
  12   8   1     9332.77     9252.18    266.58 o 
  14   8   1    20097.31    20146.77    622.71 o 
  16   8   1     1274.43     1232.10    145.14 o 
  18   8   1    16338.89    16729.74    472.67 o 
  20   8   1     1090.67      953.43    326.61 o 
  22   8   1    10378.04    10135.87    488.87 o 
  24   8   1     3147.03     3255.57    323.31 o 
  26   8   1     3428.34     2844.06    321.06 o 
  28   8   1     6981.21     7392.67    459.78 o 
  30   8   1      851.70     1084.73    258.22 o 
  32   8   1     6168.69     6985.01    495.65 o 
 -31   9   1       17.90      114.91    196.26 o 
 -29   9   1      618.31      726.45    341.18 o 
 -27   9   1      107.39     -137.48    177.85 o 
 -25   9   1      121.81     -132.16    161.63 o 
 -23   9   1        4.40     -158.69    141.43 o 
 -21   9   1        1.26      -82.26    148.92 o 
 -19   9   1       32.38     -174.97    116.65 o 
 -17   9   1       16.82      -90.40    117.33 o 
 -15   9   1      328.09       77.22    109.88 o 
 -13   9   1        5.42     -133.18     91.72 o 
 -11   9   1        2.21     -135.40     90.27 o 
  -9   9   1        0.82       10.44     75.28 o 
  -7   9   1        4.39     -102.96     96.82 o 
  -5   9   1      812.99      716.32    120.71 o 
  -3   9   1     3337.43     3456.55    172.54 o 
  -1   9   1     1242.84      998.69    138.20 o 
   1   9   1     4175.94     4817.62    210.23 o 
   3   9   1        7.12     -162.89    108.59 o 
   5   9   1     1883.85     2046.27    146.56 o 
   7   9   1       40.52        6.85    103.92 o 
   9   9   1     2018.04     1726.46    142.20 o 
  11   9   1        4.09      -62.08    108.89 o 
  13   9   1      847.97      592.55    133.41 o 
  15   9   1      519.00      402.69    129.52 o 
  17   9   1      138.67      -33.45    126.61 o 
  19   9   1     3081.08     2684.64    312.69 o 
  21   9   1      117.27        6.85    156.12 o 
  23   9   1     1046.19      985.01    202.11 o 
  25   9   1      135.56        1.46    192.61 o 
  27   9   1       68.12      123.68    219.33 o 
  29   9   1       10.84      -77.56    253.93 o 
 -28  10   1     3775.68     4117.45    286.28 o 
 -26  10   1     2177.45     2649.01    297.26 o 
 -24  10   1     5169.74     5312.49    298.08 o 
 -22  10   1      740.54      563.03    178.10 o 
 -20  10   1     3558.29     3820.76    253.03 o 
 -18  10   1      534.36      635.34    149.56 o 
 -16  10   1     5298.10     5778.65    286.18 o 
 -14  10   1     4315.67     4568.16    231.71 o 
 -12  10   1     4766.44     5135.78    219.66 o 
 -10  10   1    16921.15    18241.20    374.60 o 
  -8  10   1       27.69     -169.68    113.12 o 
  -6  10   1    13008.16    13751.87    318.30 o 
  -4  10   1      737.90      492.88    128.83 o 
  -2  10   1    10030.45    10238.73    275.91 o 
   0  10   1      830.33      665.03    128.87 o 
   2  10   1     1836.35     1484.52    148.79 o 
   4  10   1     6849.41     7078.64    237.88 o 
   6  10   1      393.59      103.52    124.88 o 
   8  10   1     9239.36     9674.22    294.39 o 
  10  10   1     5029.36     5688.04    218.97 o 
  12  10   1     2828.27     2944.78    194.19 o 
  14  10   1     4215.05     4099.06    218.71 o 
  16  10   1      764.50      835.26    155.31 o 
  18  10   1     9369.91     9902.07    501.50 o 
  20  10   1      156.33      109.61    319.44 o 
  22  10   1     4225.54     4589.24    386.78 o 
  24  10   1     2727.53     2590.96    334.46 o 
  26  10   1      466.25      306.14    244.70 o 
 -23  11   1     3865.47     5128.13    443.70 o 
 -21  11   1     2699.95     2922.87    303.06 o 
 -19  11   1     4080.06     4878.83    422.48 o 
 -17  11   1     7319.13     8714.36    356.57 o 
 -15  11   1      206.54       11.28    143.34 o 
 -13  11   1     8592.81     9636.57    292.14 o 
 -11  11   1     2232.22     2419.11    183.93 o 
  -9  11   1     6858.61     7874.97    281.40 o 
  -7  11   1     7570.70     8361.28    270.74 o 
  -5  11   1     5042.62     5990.49    236.33 o 
  -3  11   1    15192.78    17433.38    374.84 o 
  -1  11   1       23.95      -47.46    123.71 o 
   1  11   1     8861.40    10069.81    288.60 o 
   3  11   1     4199.28     4674.31    299.04 o 
   5  11   1     2266.50     2249.16    222.79 o 
   7  11   1     3000.39     2912.34    252.20 o 
   9  11   1     2036.63     2177.33    226.80 o 
  11  11   1    10995.54    12693.17    414.99 o 
  13  11   1      257.31      437.63    182.61 o 
  15  11   1     3088.01     4005.23    274.32 o 
  17  11   1     3209.56     3428.95    644.33 o 
  19  11   1     1337.02     1012.86    312.85 o 
  21  11   1     3810.59     4443.97    430.50 o 
 -14  12   1      788.01      205.23    288.47 o 
 -12  12   1       25.21     -181.45    263.56 o 
 -10  12   1      744.97      482.04    310.28 o 
  -8  12   1        6.46     -252.13    168.08 o 
  -6  12   1        1.20     -180.42    161.96 o 
  -4  12   1     2960.67     2933.24    255.71 o 
  -2  12   1       49.38     -130.97    168.03 o 
   0  12   1     2154.19     2376.62    244.07 o 
   2  12   1       82.33      -68.05    169.51 o 
   4  12   1     2103.89     2362.90    242.78 o 
   6  12   1      124.49      -34.53    169.81 o 
   8  12   1      468.15      225.23    273.54 o 
  10  12   1      203.12      -23.99    174.33 o 
  12  12   1       63.07     -265.76    177.17 o 
 -46   0   2     4382.67     4235.17    371.76 o 
 -44   0   2     6402.53     6396.77    416.27 o 
 -42   0   2     1005.88     1171.92    238.51 o 
 -40   0   2    21454.99    20833.17    794.78 o 
 -38   0   2     7209.65     6952.51    392.22 o 
 -36   0   2    15354.36    15353.62    551.44 o 
 -34   0   2    18880.40    19720.44    614.40 o 
 -32   0   2      855.06     1168.17    193.99 o 
 -30   0   2    51786.70    49930.49   1087.33 o 
 -28   0   2      873.01     1199.57    183.05 o 
 -26   0   2    79064.78    77193.94   1490.57 o 
 -24   0   2    11478.23    11563.01    386.61 o 
 -22   0   2    63860.59    64533.88   1243.48 o 
 -20   0   2   149224.22   147468.02   2550.81 o 
 -18   0   2     2675.58     2634.81    175.91 o 
 -16   0   2   170474.20   170088.94   2871.46 o 
 -14   0   2     1809.91     1872.06    136.77 o 
 -12   0   2   123838.52   117714.91   1995.88 o 
 -10   0   2    44941.50    44834.70    905.02 o 
  -8   0   2    54322.28    48800.63    706.35 o 
  -6   0   2    15410.85    14220.18    345.35 o 
  -4   0   2     1982.27     2244.68    114.07 o 
   2   0   2    27968.13    24810.23    469.19 o 
   4   0   2     9464.04     7184.88    583.22 o 
   6   0   2   250720.61   259608.33   6179.87 o 
   8   0   2    76536.26    71795.73   1539.96 o 
  10   0   2    20999.50    22354.54    670.55 o 
  12   0   2    91970.23    89913.22   1578.26 o 
  14   0   2    46322.57    48862.80   1027.65 o 
  16   0   2     3668.20     2383.87    244.27 o 
  18   0   2    47582.47    49402.71   1593.37 o 
  20   0   2    13434.40    12854.58    398.64 o 
  22   0   2    45244.95    47290.55    991.37 o 
  24   0   2     3387.78     3473.78    240.82 o 
  26   0   2    20480.85    20734.32    587.08 o 
  28   0   2     1301.15      930.62    179.98 o 
  30   0   2     7548.75     8203.26    382.12 o 
  32   0   2      914.98     1083.67    202.57 o 
  34   0   2     2522.89     2296.08    260.73 o 
  36   0   2    20553.12    19931.55    658.65 o 
  38   0   2       22.30      128.90    266.74 o 
  40   0   2    10399.73    10691.91    740.32 o 
  42   0   2     6825.48     8162.18    679.55 o 
 -45   1   2      142.27      178.61    144.20 o 
 -43   1   2     1692.37     1782.73    194.63 o 
 -41   1   2     3600.49     3835.28    234.14 o 
 -39   1   2     1577.83     1957.52    218.93 o 
 -37   1   2     3233.59     3117.71    260.87 o 
 -35   1   2     1867.83     2303.72    176.84 o 
 -33   1   2    21867.71    21866.78    454.72 o 
 -31   1   2       13.17      -31.12     99.29 o 
 -29   1   2    10837.88    10824.74    404.22 o 
 -27   1   2     2574.61     2588.65    155.98 o 
 -25   1   2      289.02      433.92    143.68 o 
 -23   1   2    30970.34    31762.37    509.15 o 
 -21   1   2      219.35       87.86     75.22 o 
 -19   1   2    14174.11    15082.15    291.49 o 
 -17   1   2    12648.89    13850.30    268.82 o 
 -15   1   2    15568.58    17795.69    311.14 o 
 -13   1   2    29622.28    31548.51    394.48 o 
 -11   1   2      601.90      349.38     47.51 o 
  -9   1   2      297.80      119.86     44.41 o 
  -7   1   2     2729.13     2283.19    145.79 o 
  -5   1   2    10793.87    14921.77    194.94 o 
  -3   1   2     6944.60     8284.20    153.53 o 
  -1   1   2    25918.14    30864.94    430.82 o 
   1   1   2    65065.08    73670.64   1062.76 o 
   3   1   2      136.08      306.27     43.85 o 
   5   1   2    13227.75    16205.21    219.18 o 
   7   1   2    12524.32    13150.55    194.97 o 
   9   1   2     4222.45     5722.35    126.32 o 
  11   1   2    35973.95    39095.55    536.51 o 
  13   1   2       78.06      445.22     90.02 o 
  15   1   2    35630.68    37175.84    478.67 o 
  17   1   2     2179.40     1723.65     94.31 o 
  19   1   2     9172.46     9785.84    240.18 o 
  21   1   2    11983.36    11873.21    326.77 o 
  23   1   2     4409.61     4284.05    184.40 o 
  25   1   2     2609.06     2114.93    150.77 o 
  27   1   2      946.49      943.36    126.90 o 
  29   1   2     6990.78     7094.26    252.43 o 
  31   1   2     2641.23     3082.18    192.55 o 
  33   1   2     7253.83     7280.93    319.00 o 
  35   1   2     2955.35     3029.36    237.51 o 
  37   1   2      132.81      159.97    133.41 o 
  39   1   2     5956.32     6179.16    339.64 o 
  41   1   2      384.87      336.89    172.11 o 
 -46   2   2      422.49      527.95    150.51 o 
 -44   2   2      449.29      702.17    157.58 o 
 -42   2   2      463.63      343.36    145.16 o 
 -40   2   2     2495.46     2622.35    201.98 o 
 -38   2   2     1112.14     1032.35    156.99 o 
 -36   2   2     2633.78     2845.37    195.90 o 
 -34   2   2     2809.06     2953.81    190.87 o 
 -32   2   2      951.32      788.86    129.84 o 
 -30   2   2    24780.69    25202.86    479.44 o 
 -28   2   2     1647.08     1520.90    136.71 o 
 -26   2   2     7170.73     6904.89    222.68 o 
 -24   2   2     2143.25     2211.82    137.28 o 
 -22   2   2     2064.73     1944.13    125.05 o 
 -20   2   2     1793.81     1714.76    128.83 o 
 -18   2   2     2105.91     2028.48    120.09 o 
 -16   2   2     2599.17     2767.76    149.41 o 
 -14   2   2     1402.93     1751.20     81.73 o 
 -12   2   2     6736.05     7499.67    169.11 o 
 -10   2   2     1876.90     1851.30     88.28 o 
  -8   2   2    26824.27    29198.58    362.81 o 
  -6   2   2    11554.69    10449.53    161.52 o 
  -4   2   2     2492.03     2017.40     59.58 o 
  -2   2   2    56651.66    61076.95    575.24 o 
   0   2   2   107004.22   108835.82   1197.64 o 
   2   2   2     6583.78     5266.95    162.43 o 
   4   2   2    50034.51    52329.77    918.83 o 
   6   2   2    24688.74    23699.28    302.67 o 
   8   2   2    13953.02    15058.39    206.04 o 
  10   2   2    31016.88    34421.55    433.03 o 
  12   2   2    13389.75    14364.30    315.70 o 
  14   2   2        7.68       52.03     55.39 o 
  16   2   2     3612.20     3517.74    130.07 o 
  18   2   2     2722.39     2315.75    134.44 o 
  20   2   2     2605.09     2817.53    123.96 o 
  22   2   2     7742.00     8194.26    198.34 o 
  24   2   2     1049.91     1054.63    120.80 o 
  26   2   2    13930.83    14967.49    366.89 o 
  28   2   2      565.73      528.01    116.35 o 
  30   2   2     5690.10     5975.29    243.46 o 
  32   2   2      151.32      216.21    117.58 o 
  34   2   2      643.03      599.69    140.49 o 
  36   2   2     1074.17      978.07    157.34 o 
  38   2   2      622.33      443.30    145.41 o 
  40   2   2       53.22       89.22    138.08 o 
  42   2   2     1542.68     1525.59    333.32 o 
 -45   3   2      497.20      653.28    151.93 o 
 -43   3   2     5835.37     6244.76    267.07 o 
 -41   3   2     7904.37     7321.91    322.64 o 
 -39   3   2     3739.44     4150.58    213.21 o 
 -37   3   2    11597.56    11399.72    344.21 o 
 -35   3   2       13.60      155.28    105.92 o 
 -33   3   2    37774.46    36369.61    578.98 o 
 -31   3   2      389.98      704.57    112.68 o 
 -29   3   2    14273.05    13392.60    330.47 o 
 -27   3   2     3080.19     3254.62    182.43 o 
 -25   3   2    16001.09    15070.09    327.57 o 
 -23   3   2    48746.92    47487.19    630.78 o 
 -21   3   2     1121.02     1214.00     74.29 o 
 -19   3   2    14315.14    13357.64    214.51 o 
 -17   3   2    13099.49    11935.62    266.76 o 
 -15   3   2    14539.80    13455.82    297.82 o 
 -13   3   2    55334.81    51308.32    614.65 o 
 -11   3   2     9461.05     9426.72    201.38 o 
  -9   3   2    30941.26    26045.09    389.39 o 
  -7   3   2    12153.24    11613.76    175.76 o 
  -5   3   2    86273.95    78011.39    895.68 o 
  -3   3   2    55204.86    51919.57    575.37 o 
  -1   3   2    24521.61    21299.41    263.37 o 
   1   3   2    93697.38    87226.25    991.04 o 
   3   3   2     2704.18     2377.44    146.37 o 
   5   3   2   155405.53   147499.92   1598.50 o 
   7   3   2    18334.36    16991.03    248.46 o 
   9   3   2    50326.13    48304.27    535.16 o 
  11   3   2    72271.63    68461.18    797.13 o 
  13   3   2    20558.04    22026.50    320.95 o 
  15   3   2    49133.44    44787.87    568.31 o 
  17   3   2       26.00       22.79     58.72 o 
  19   3   2    37372.20    35200.34    486.39 o 
  21   3   2    22218.00    20906.13    341.76 o 
  23   3   2    27503.35    26586.90    475.53 o 
  25   3   2    23841.45    22872.84    444.52 o 
  27   3   2     2898.07     2555.75    166.99 o 
  29   3   2    19055.12    17616.09    423.05 o 
  31   3   2     4826.56     5164.57    233.90 o 
  33   3   2    18012.37    18272.61    554.43 o 
  35   3   2     8993.51     9394.29    321.37 o 
  37   3   2      621.87      650.06    151.03 o 
  39   3   2    24037.18    25195.44    856.47 o 
  41   3   2       53.96      286.26    224.83 o 
 -44   4   2     1152.65     1875.58    323.38 o 
 -42   4   2     1045.05     1359.74    186.12 o 
 -40   4   2      759.43      591.04    142.65 o 
 -38   4   2      356.58      501.66    127.26 o 
 -36   4   2     1073.03     1157.50    145.72 o 
 -34   4   2     9663.59    10239.85    286.19 o 
 -32   4   2     4999.59     5587.35    215.45 o 
 -30   4   2     5923.14     6290.49    217.59 o 
 -28   4   2     5456.76     4989.89    191.23 o 
 -26   4   2    10883.85    11696.58    268.24 o 
 -24   4   2     1727.11     1556.32    118.49 o 
 -22   4   2     8689.41     8668.90    183.29 o 
 -20   4   2     8863.93     7564.50    167.96 o 
 -18   4   2     2376.64     2780.39    105.50 o 
 -16   4   2    15042.59    13754.73    222.02 o 
 -14   4   2       62.04       98.31     55.53 o 
 -12   4   2    23029.82    24041.61    392.89 o 
 -10   4   2     5277.71     6240.91    183.52 o 
  -8   4   2     2872.32     2804.58    114.07 o 
  -6   4   2     8301.15     8890.62    191.50 o 
  -4   4   2    36109.89    37907.58    446.92 o 
  -2   4   2     9043.72    10240.33    177.57 o 
   0   4   2     2375.06     1758.47     95.83 o 
   2   4   2    11268.74    12835.94    230.60 o 
   4   4   2     3155.81     2927.09    133.19 o 
   6   4   2    47040.39    49192.71    667.77 o 
   8   4   2     2687.74     2324.65    100.18 o 
  10   4   2     8244.51     8890.66    162.06 o 
  12   4   2    21285.41    20572.62    285.15 o 
  14   4   2      125.41      105.27     58.14 o 
  16   4   2     9415.57     9550.02    200.83 o 
  18   4   2     2242.60     2257.72    113.09 o 
  20   4   2    14027.33    13582.55    261.49 o 
  22   4   2    12783.33    13885.76    273.17 o 
  24   4   2     3883.45     3644.52    206.06 o 
  26   4   2     4352.95     4701.50    202.51 o 
  28   4   2     1089.88      811.92    129.54 o 
  30   4   2      884.57      718.47    133.07 o 
  32   4   2     7577.34     7809.58    435.51 o 
  34   4   2     2470.26     2276.96    297.19 o 
  36   4   2     3713.92     4062.12    491.64 o 
  38   4   2       90.94      -49.89    205.61 o 
  40   4   2     4495.09     4667.90    416.62 o 
 -43   5   2     1204.68     1458.60    804.77 o 
 -41   5   2      248.49      320.47    230.68 o 
 -39   5   2      574.32      709.16    253.48 o 
 -37   5   2     4101.70     5079.42    255.28 o 
 -35   5   2      377.80      353.12    135.54 o 
 -33   5   2     5395.51     5913.14    257.11 o 
 -31   5   2      214.96      176.82     99.56 o 
 -29   5   2      486.98      780.51    132.37 o 
 -27   5   2     2909.45     3361.79    230.57 o 
 -25   5   2    13610.26    14727.77    340.01 o 
 -23   5   2     9077.82     8801.75    251.94 o 
 -21   5   2      782.17     1073.06     97.45 o 
 -19   5   2     5493.95     4834.48    159.17 o 
 -17   5   2     9459.94     9230.81    361.52 o 
 -15   5   2     3414.65     3405.46    145.27 o 
 -13   5   2    33702.10    34454.77    630.83 o 
 -11   5   2     4084.69     3969.03    164.68 o 
  -9   5   2     8628.97     8555.40    184.50 o 
  -7   5   2        7.40      -33.92     53.87 o 
  -5   5   2    26660.60    29241.37    383.50 o 
  -3   5   2     6786.99     8322.45    276.60 o 
  -1   5   2      701.50     1038.21     77.33 o 
   1   5   2    14363.08    16318.21    286.51 o 
   3   5   2      261.03       58.91     72.56 o 
   5   5   2    28075.76    31143.17    446.34 o 
   7   5   2     1746.25     1619.83     91.15 o 
   9   5   2     2541.21     2397.64    105.61 o 
  11   5   2    11807.21    12189.64    232.55 o 
  13   5   2     5050.64     5127.45    136.96 o 
  15   5   2     8941.14     9039.67    197.52 o 
  17   5   2     2503.79     2604.02    117.57 o 
  19   5   2     1650.97     1860.32    110.35 o 
  21   5   2     3225.95     3475.70    156.02 o 
  23   5   2     8074.94     9171.17    628.95 o 
  25   5   2     4605.06     4408.72    326.52 o 
  27   5   2     1136.04     1141.33    226.12 o 
  29   5   2      810.78     1231.90    239.29 o 
  31   5   2      227.33       35.50    186.81 o 
  33   5   2      873.46     1234.36    259.67 o 
  35   5   2     1727.56     1752.14    291.32 o 
  37   5   2       47.41       99.25    211.86 o 
  39   5   2      894.75      803.19    261.70 o 
 -40   6   2     7302.61     8832.87    529.82 o 
 -38   6   2      889.36     1322.01    275.85 o 
 -36   6   2     2939.01     3592.41    358.76 o 
 -34   6   2     9530.83    10321.56    517.78 o 
 -32   6   2     5615.28     6079.44    595.01 o 
 -30   6   2    19611.17    20277.43    553.51 o 
 -28   6   2      808.48      905.40    133.82 o 
 -26   6   2    22010.79    22204.13    612.63 o 
 -24   6   2     8050.55     8208.64    382.49 o 
 -22   6   2    19449.58    18145.15    369.99 o 
 -20   6   2    19857.30    19209.38    378.57 o 
 -18   6   2     6830.16     6728.07    215.63 o 
 -16   6   2    52724.60    51964.46    755.51 o 
 -14   6   2     2980.23     2921.82    159.30 o 
 -12   6   2    68575.59    67760.98    790.48 o 
 -10   6   2    21482.10    19659.95    314.25 o 
  -8   6   2    17520.38    15957.39    304.96 o 
  -6   6   2    38882.65    35994.72    467.85 o 
  -4   6   2     5410.69     5226.10    152.96 o 
  -2   6   2    34957.89    31653.11    418.11 o 
   0   6   2    18599.15    19874.66    299.57 o 
   2   6   2    20074.20    16981.82    313.43 o 
   4   6   2    34050.16    35628.55    513.76 o 
   6   6   2     5089.88     4379.84    164.35 o 
   8   6   2    57173.32    55718.23    647.60 o 
  10   6   2     2789.41     3034.47    126.51 o 
  12   6   2    61626.50    60789.13    910.26 o 
  14   6   2     5876.58     5419.03    222.22 o 
  16   6   2    10402.96    10516.76    337.86 o 
  18   6   2    13682.31    11632.93    358.07 o 
  20   6   2     2776.64     2575.95    194.44 o 
  22   6   2    36585.41    33726.78    908.78 o 
  24   6   2     1251.47      826.11    213.00 o 
  26   6   2    10731.22     9660.34    470.77 o 
  28   6   2    10054.92     9315.46    478.54 o 
  30   6   2     1851.90     1680.70    270.46 o 
  32   6   2    11522.04    11046.59    720.28 o 
  34   6   2     1309.68     1234.54    461.90 o 
  36   6   2     4626.05     5353.50   1535.59 o 
 -39   7   2     1039.71     1185.76    293.54 o 
 -37   7   2      660.07      498.03    247.44 o 
 -35   7   2       12.32     -116.36    191.04 o 
 -33   7   2     6790.00     7338.74    458.51 o 
 -31   7   2     4709.30     4538.86    299.17 o 
 -29   7   2     5786.35     6524.78    339.94 o 
 -27   7   2     2547.92     2182.97    222.73 o 
 -25   7   2      247.85      119.72    191.98 o 
 -23   7   2     4649.13     4582.67    267.72 o 
 -21   7   2       41.75     -162.90    112.31 o 
 -19   7   2     7810.30     8054.36    226.45 o 
 -17   7   2     4689.52     4286.87    171.50 o 
 -15   7   2     1770.60     1843.77    196.14 o 
 -13   7   2    15566.68    16147.55    276.71 o 
 -11   7   2      330.41      303.75     83.11 o 
  -9   7   2    29859.87    31413.07    495.84 o 
  -7   7   2     7582.75     8271.50    204.22 o 
  -5   7   2     7857.49     7990.87    252.94 o 
  -3   7   2     9282.90     9496.23    211.00 o 
  -1   7   2      363.99      231.46     80.38 o 
   1   7   2     5025.35     5088.26    156.82 o 
   3   7   2     4847.73     4410.96    176.87 o 
   5   7   2    10584.86    10925.77    262.83 o 
   7   7   2     8372.44     7665.29    203.61 o 
   9   7   2     8579.17     9050.42    247.34 o 
  11   7   2     9835.75     9992.44    262.88 o 
  13   7   2      489.44      538.80    127.46 o 
  15   7   2     4789.04     4221.47    214.07 o 
  17   7   2      333.48      357.76    140.72 o 
  19   7   2     8722.49     9197.89    340.13 o 
  21   7   2    10250.25     9197.00    514.60 o 
  23   7   2      340.94      462.98    204.67 o 
  25   7   2     9446.99     9971.65    490.81 o 
  27   7   2      163.18      231.95    195.61 o 
  29   7   2     6295.51     6591.04    586.94 o 
  31   7   2      375.62      139.13    202.00 o 
  33   7   2     1164.59     1048.06    274.16 o 
  35   7   2      807.37      351.24    242.11 o 
 -36   8   2      877.07     1263.95    295.98 o 
 -34   8   2      723.10      765.24    312.74 o 
 -32   8   2     1913.72     1963.13    247.13 o 
 -30   8   2     1020.73      754.04    199.06 o 
 -28   8   2      831.30      825.18    196.22 o 
 -26   8   2      266.83      492.79    180.89 o 
 -24   8   2      353.70      276.33    166.12 o 
 -22   8   2      535.33      391.25    162.00 o 
 -20   8   2       17.74      -40.57    108.11 o 
 -18   8   2     2580.69     2536.41    170.83 o 
 -16   8   2     1081.48     1060.51    190.28 o 
 -14   8   2      137.75       20.39     86.88 o 
 -12   8   2     1853.98     1789.92    120.80 o 
 -10   8   2      280.43       65.46    118.22 o 
  -8   8   2        3.40      -94.60     83.18 o 
  -6   8   2      363.21      414.50     93.64 o 
  -4   8   2      546.28      499.69    124.78 o 
  -2   8   2     2607.16     2699.25    165.64 o 
   0   8   2     1304.16     1005.39    125.57 o 
   2   8   2     4896.93     4833.35    196.22 o 
   4   8   2      496.79      453.12    113.42 o 
   6   8   2       54.47      -72.37     89.05 o 
   8   8   2     3872.34     3928.57    168.06 o 
  10   8   2      583.47      300.50    115.54 o 
  12   8   2     7420.33     7676.00    248.92 o 
  14   8   2      679.62      629.01    150.31 o 
  16   8   2     1542.37     1534.73    148.15 o 
  18   8   2      875.30      906.54    183.93 o 
  20   8   2     1015.75     1091.41    234.26 o 
  22   8   2     4134.63     3277.21    419.39 o 
  24   8   2       27.80     -191.03    291.47 o 
  26   8   2      354.02      759.97    239.74 o 
  28   8   2      420.68      358.15    226.53 o 
  30   8   2       42.23     -238.79    320.30 o 
  32   8   2     1022.41     1101.61    281.58 o 
 -33   9   2    11936.46    12587.76    740.83 o 
 -31   9   2     3275.04     3390.67    300.98 o 
 -29   9   2     7973.80     8329.89    398.17 o 
 -27   9   2     4841.44     4736.03    315.48 o 
 -25   9   2     2123.08     2365.03    216.03 o 
 -23   9   2     4299.26     4503.36    259.51 o 
 -21   9   2      134.21      124.60    151.83 o 
 -19   9   2     9406.99     9800.48    297.05 o 
 -17   9   2     7162.43     7028.77    273.37 o 
 -15   9   2     5830.18     5487.22    193.81 o 
 -13   9   2    13847.85    13722.09    282.20 o 
 -11   9   2     2556.74     2167.09    158.54 o 
  -9   9   2    31333.03    32591.50    503.81 o 
  -7   9   2      639.03      323.49    139.19 o 
  -5   9   2    24098.12    23834.60    445.91 o 
  -3   9   2    10086.77    10228.17    283.57 o 
  -1   9   2     6639.96     6471.91    233.87 o 
   1   9   2    10511.30    10196.59    281.16 o 
   3   9   2       17.50     -159.19    106.13 o 
   5   9   2    29714.85    30265.61    471.11 o 
   7   9   2      720.30      439.86    116.55 o 
   9   9   2    12551.80    12635.70    289.90 o 
  11   9   2     4225.08     3899.57    203.42 o 
  13   9   2      887.27      864.87    170.44 o 
  15   9   2     7142.75     7150.87    257.07 o 
  17   9   2      647.59      600.53    147.65 o 
  19   9   2    14293.34    15986.55    496.03 o 
  21   9   2      746.05      868.88    489.56 o 
  23   9   2     4307.29     4288.57    378.01 o 
  25   9   2     9152.32     9569.49    518.51 o 
  27   9   2      534.40       35.48    218.99 o 
  29   9   2     7036.04     7644.71    504.45 o 
 -28  10   2      152.69       23.54    172.80 o 
 -26  10   2     1452.43     1815.16    303.33 o 
 -24  10   2     1045.09     1090.41    195.31 o 
 -22  10   2     2941.01     3191.19    286.35 o 
 -20  10   2     4166.78     4612.64    346.33 o 
 -18  10   2      859.29      624.48    171.16 o 
 -16  10   2     8831.78    10011.71    410.02 o 
 -14  10   2        0.65     -171.74    114.49 o 
 -12  10   2     3839.07     3843.32    196.04 o 
 -10  10   2     2118.39     2001.13    169.83 o 
  -8  10   2     3720.95     3761.77    191.80 o 
  -6  10   2     4439.78     4924.30    207.83 o 
  -4  10   2     1864.68     1746.42    154.01 o 
  -2  10   2     2651.73     2905.36    186.51 o 
   0  10   2       41.92      -74.17    116.98 o 
   2  10   2     1911.33     2053.75    170.78 o 
   4  10   2      878.20     1061.70    169.94 o 
   6  10   2     2197.87     2230.01    176.09 o 
   8  10   2     3620.09     4129.62    244.10 o 
  10  10   2      266.65       95.34    145.92 o 
  12  10   2     1716.65     1657.49    193.85 o 
  14  10   2      482.92      555.71    164.13 o 
  16  10   2     2031.79     2327.06    266.04 o 
  18  10   2     2638.66     2876.18    324.77 o 
  20  10   2      301.30      491.06    379.44 o 
  22  10   2     4617.34     4755.84    447.70 o 
  24  10   2       30.86      166.71    220.93 o 
 -23  11   2      208.42      167.60    213.94 o 
 -21  11   2      222.95       15.73    200.94 o 
 -19  11   2      491.29      329.90    210.41 o 
 -17  11   2      629.39      335.73    173.51 o 
 -15  11   2       73.10       44.61    141.97 o 
 -13  11   2      154.35       10.39    140.35 o 
 -11  11   2      245.46       90.52    127.10 o 
  -9  11   2     1174.98     1297.57    397.30 o 
  -7  11   2       40.39     -122.77    183.41 o 
  -5  11   2      219.93      144.06    166.46 o 
  -3  11   2      113.48     -228.87    152.58 o 
  -1  11   2      152.15     -218.69    149.14 o 
   1  11   2       63.08     -224.78    149.85 o 
   3  11   2        0.05     -225.21    150.14 o 
   5  11   2     3069.31     3354.60    288.46 o 
   7  11   2     1235.62      898.32    250.75 o 
   9  11   2     1572.71     1518.07    285.92 o 
  11  11   2       52.01     -109.62    178.06 o 
  13  11   2       19.98     -193.89    178.56 o 
  15  11   2      779.36      814.12    226.35 o 
  17  11   2       20.70      -33.77    334.52 o 
  19  11   2      526.07      559.13    262.56 o 
 -14  12   2      111.36       70.80    179.82 o 
 -12  12   2      648.32      627.53    197.14 o 
 -10  12   2     1097.25      728.76    259.35 o 
  -8  12   2      918.79      833.81    206.55 o 
  -6  12   2     3841.01     3770.36    277.90 o 
  -4  12   2       64.22     -196.83    173.39 o 
  -2  12   2     6677.51     7448.69    344.99 o 
   0  12   2     1855.22     1833.62    234.85 o 
   2  12   2     6158.45     7372.04    375.99 o 
   4  12   2     4741.54     5336.97    310.95 o 
   6  12   2     1911.10     1932.77    325.41 o 
   8  12   2     7875.68     9170.18    487.31 o 
  10  12   2        3.08      143.93    181.27 o 
 -47   1   3     5751.31     6063.47    302.95 o 
 -45   1   3     2633.61     3156.72    230.65 o 
 -43   1   3    16082.03    16436.57    440.18 o 
 -41   1   3        9.17       83.57    124.27 o 
 -39   1   3     7455.47     7178.43    386.64 o 
 -37   1   3     4865.93     4592.97    230.22 o 
 -35   1   3    22813.29    23130.62    492.88 o 
 -33   1   3     6058.48     6231.89    241.87 o 
 -31   1   3     3555.05     3485.45    185.34 o 
 -29   1   3    19958.38    19301.08    407.33 o 
 -27   1   3     6058.79     6047.97    164.26 o 
 -25   1   3    55817.80    55795.19    699.54 o 
 -23   1   3     7065.27     6783.87    164.56 o 
 -21   1   3    11018.73    11025.69    230.13 o 
 -19   1   3   141127.23   146332.23   1600.93 o 
 -17   1   3     3126.75     3763.12    118.31 o 
 -15   1   3    79213.52    80935.01    910.27 o 
 -13   1   3     8091.92     7297.07    143.53 o 
 -11   1   3    18442.80    18722.92    356.84 o 
  -9   1   3    13544.55    12600.60    392.01 o 
  -7   1   3   114359.83   125131.80   1532.09 o 
  -5   1   3   177145.81   189071.58   2235.38 o 
  -3   1   3    20577.35    21564.54   1546.26 o 
  -1   1   3    20160.68    19827.93    340.73 o 
   1   1   3   217725.42   227609.91   3172.74 o 
   3   1   3   326641.59   345148.63   4778.14 o 
   5   1   3     9434.45     9974.84    262.69 o 
   7   1   3     5207.22     6691.38    158.29 o 
   9   1   3   124813.08   130054.96   1619.51 o 
  11   1   3      434.80      253.12     60.52 o 
  13   1   3    54688.89    55588.69    820.35 o 
  15   1   3    13024.17    11902.23    222.23 o 
  17   1   3     2850.95     2508.34    121.91 o 
  19   1   3    29577.05    28267.08    458.60 o 
  21   1   3      344.92      179.94    102.34 o 
  23   1   3    40880.65    38720.28    713.93 o 
  25   1   3     2595.38     2429.12    182.84 o 
  27   1   3     7342.49     7767.68    296.02 o 
  29   1   3    10619.66    11701.30    325.20 o 
  31   1   3      407.14      275.86    122.71 o 
  33   1   3    16826.57    17263.38    502.86 o 
  35   1   3     4302.52     4508.57    284.95 o 
  37   1   3     8620.11     8780.44    379.61 o 
  39   1   3     1561.22     1837.80    234.18 o 
  41   1   3     2665.46     2626.98    265.41 o 
 -46   2   3     5278.01     5848.34    323.43 o 
 -44   2   3     1538.38     1624.03    189.16 o 
 -42   2   3     6039.58     5818.35    276.29 o 
 -40   2   3     4076.98     4058.90    231.47 o 
 -38   2   3     2160.78     2070.48    180.92 o 
 -36   2   3     6478.52     7171.25    272.35 o 
 -34   2   3      630.26      565.41    125.25 o 
 -32   2   3    12258.33    12727.57    330.01 o 
 -30   2   3       48.39       53.93     98.41 o 
 -28   2   3     2084.03     2030.28    118.67 o 
 -26   2   3    12726.02    11626.61    241.75 o 
 -24   2   3     1285.97     1518.24     99.28 o 
 -22   2   3    24740.63    22508.03    345.76 o 
 -20   2   3    10357.37     9628.20    215.36 o 
 -18   2   3     4524.56     3306.59    120.68 o 
 -16   2   3    53636.81    52898.88    710.99 o 
 -14   2   3       22.11      209.34     56.59 o 
 -12   2   3    66827.95    64422.81   1112.58 o 
 -10   2   3     7882.62     7196.99    144.66 o 
  -8   2   3   178714.22   181995.44   1777.36 o 
  -6   2   3   121374.77   129662.09   1674.54 o 
  -4   2   3    31976.29    32652.80    403.87 o 
  -2   2   3    19609.46    20078.80    211.92 o 
   0   2   3   260757.16   273015.66   5987.02 o 
   2   2   3    26225.28    24900.28    437.44 o 
   4   2   3    33040.52    35755.48    494.45 o 
   6   2   3    67648.16    65358.02    852.43 o 
   8   2   3    20683.08    18663.54    248.20 o 
  10   2   3    30131.58    29489.11    390.89 o 
  12   2   3    15898.09    14005.63    236.39 o 
  14   2   3       92.67       66.67     57.21 o 
  16   2   3    40542.02    40250.01    786.53 o 
  18   2   3     8057.23     7442.68    183.06 o 
  20   2   3    19888.92    20148.13    333.27 o 
  22   2   3    38343.13    37452.11    528.72 o 
  24   2   3      329.98      415.08    106.82 o 
  26   2   3    22691.83    22673.73    451.21 o 
  28   2   3       74.08       83.66    105.39 o 
  30   2   3    38211.08    37830.88    664.53 o 
  32   2   3      722.78      846.62    191.55 o 
  34   2   3     8183.42     8957.23    311.32 o 
  36   2   3    16455.96    16707.84    515.09 o 
  38   2   3     3105.44     3255.78    270.06 o 
  40   2   3     6922.57     6695.40    481.38 o 
 -45   3   3        4.61     -148.63    122.37 o 
 -43   3   3      117.84       -3.72    118.21 o 
 -41   3   3      174.87      175.78    122.14 o 
 -39   3   3      326.15      245.80    118.81 o 
 -37   3   3      990.11      996.83    198.79 o 
 -35   3   3      102.87      137.25    118.06 o 
 -33   3   3      253.92      435.83    121.25 o 
 -31   3   3     2912.87     2872.47    178.77 o 
 -29   3   3     2884.67     2494.89    162.52 o 
 -27   3   3      602.87      445.94     92.12 o 
 -25   3   3      355.29      421.11    124.12 o 
 -23   3   3     7732.79     7644.75    193.89 o 
 -21   3   3     3316.74     3372.21    172.61 o 
 -19   3   3     4484.79     4449.51    128.38 o 
 -17   3   3       73.14       15.62     56.57 o 
 -15   3   3       49.14        3.98     55.59 o 
 -13   3   3     6594.35     6187.25    153.18 o 
 -11   3   3     4912.61     5350.58    126.20 o 
  -9   3   3    11000.92     9513.32    192.32 o 
  -7   3   3     3488.67     3851.60    130.02 o 
  -5   3   3      101.34      682.10     52.18 o 
  -3   3   3    56120.08    59172.64    685.39 o 
  -1   3   3    13140.07    15568.77    234.87 o 
   1   3   3     7699.70     8120.55    183.34 o 
   3   3   3     5405.67     6314.44    206.20 o 
   5   3   3      452.24      345.42     54.43 o 
   7   3   3    10028.76    10168.23    175.45 o 
   9   3   3     4330.47     5413.70    126.32 o 
  11   3   3    16743.19    17736.89    302.54 o 
  13   3   3    13848.43    15992.05    261.18 o 
  15   3   3      715.68      874.67     78.79 o 
  17   3   3      304.48      255.09     67.39 o 
  19   3   3      395.13      472.22     79.30 o 
  21   3   3      287.54      192.80     77.40 o 
  23   3   3       10.59      -44.48     90.67 o 
  25   3   3     1086.33     1440.91    138.12 o 
  27   3   3        9.38      -66.74     99.34 o 
  29   3   3       39.63     -153.63    102.42 o 
  31   3   3      206.38        6.24    114.97 o 
  33   3   3      131.75      251.00    125.42 o 
  35   3   3     3122.82     2729.50    206.04 o 
  37   3   3        7.81      106.54    193.93 o 
  39   3   3      237.04      370.32    229.64 o 
 -44   4   3     2248.49     2527.96    202.08 o 
 -42   4   3     3549.31     3578.81    214.75 o 
 -40   4   3    13324.62    14451.57    368.85 o 
 -38   4   3     2355.60     3097.72    270.93 o 
 -36   4   3    22313.43    23258.14    481.41 o 
 -34   4   3     1105.54     1281.34    140.44 o 
 -32   4   3    13377.34    13361.97    316.33 o 
 -30   4   3    10320.66    10426.91    241.56 o 
 -28   4   3       20.68      -34.14     77.13 o 
 -26   4   3     8441.21     7751.61    368.99 o 
 -24   4   3      488.72      419.96     83.95 o 
 -22   4   3    33937.05    32493.57    392.32 o 
 -20   4   3     9871.07     9189.27    180.33 o 
 -18   4   3    17653.29    17027.84    242.39 o 
 -16   4   3    46184.92    46896.53    544.84 o 
 -14   4   3      896.39      890.92     83.82 o 
 -12   4   3    38182.43    35743.66    474.69 o 
 -10   4   3     1038.17     1468.90    126.50 o 
  -8   4   3    68162.92    68083.12    762.58 o 
  -6   4   3   104534.50   105817.37   1099.53 o 
  -4   4   3    13570.02    12104.51    196.62 o 
  -2   4   3    85784.84    84511.83   1007.94 o 
   0   4   3     4718.42     3763.16    132.68 o 
   2   4   3    32338.37    30604.35    418.50 o 
   4   4   3      204.75      320.68    102.32 o 
   6   4   3    10077.86     9345.98    275.59 o 
   8   4   3     8931.50     8445.94    158.83 o 
  10   4   3     2637.21     2806.64     95.87 o 
  12   4   3    23392.28    22737.23    310.35 o 
  14   4   3     2542.22     2720.99    110.09 o 
  16   4   3    31520.65    30895.28    437.29 o 
  18   4   3     6348.01     6213.67    172.78 o 
  20   4   3    17018.61    16645.46    301.01 o 
  22   4   3    14279.79    13776.70    277.24 o 
  24   4   3     1499.40     1456.63    137.02 o 
  26   4   3     7928.96     7762.99    256.05 o 
  28   4   3        0.27      184.51    174.81 o 
  30   4   3    13112.36    12724.66    543.08 o 
  32   4   3     7954.29     7583.96    524.01 o 
  34   4   3     3646.95     3468.84    341.14 o 
  36   4   3     6979.41     8698.02    498.53 o 
  38   4   3     2254.94     2387.58    327.40 o 
 -43   5   3     6956.13     8272.33   1066.62 o 
 -41   5   3     1711.04     1656.09    302.13 o 
 -39   5   3    11484.27    12340.51    383.47 o 
 -37   5   3     5813.16     6169.96    246.83 o 
 -35   5   3     8029.63     8077.58    266.06 o 
 -33   5   3    13430.54    14072.59    334.41 o 
 -31   5   3      178.09      309.46     95.13 o 
 -29   5   3    45006.13    46115.81    609.16 o 
 -27   5   3    10727.68    11183.77    273.81 o 
 -25   5   3    22253.33    22285.13    355.65 o 
 -23   5   3    20540.65    20578.94    297.62 o 
 -21   5   3     7540.51     7375.44    166.92 o 
 -19   5   3    47584.11    47110.21    525.60 o 
 -17   5   3        6.02      -20.66     98.22 o 
 -15   5   3    50204.48    50931.41    753.76 o 
 -13   5   3    12773.65    13267.36    291.52 o 
 -11   5   3     9189.55     8032.11    234.94 o 
  -9   5   3    34430.14    35242.17    494.06 o 
  -7   5   3     2025.28     1792.64    141.19 o 
  -5   5   3    57176.28    57761.05    655.47 o 
  -3   5   3      493.49      294.03     94.55 o 
  -1   5   3    32443.66    30989.88    389.06 o 
   1   5   3    23978.57    24313.36    372.02 o 
   3   5   3    18617.86    17828.39    301.45 o 
   5   5   3    58192.28    57200.91    821.06 o 
   7   5   3     3530.10     4115.98    205.58 o 
   9   5   3    43590.69    41398.82    656.13 o 
  11   5   3    13584.92    13015.03    244.56 o 
  13   5   3    16942.92    15437.10    245.49 o 
  15   5   3    15695.63    14388.25    258.05 o 
  17   5   3     6881.10     6474.32    175.16 o 
  19   5   3    17968.35    17740.95    444.14 o 
  21   5   3     1834.33     1777.57    165.43 o 
  23   5   3    12135.51    12459.92    875.29 o 
  25   5   3     1988.30     2278.01    264.98 o 
  27   5   3      626.41      548.00    288.45 o 
  29   5   3     8338.86     7995.42    455.13 o 
  31   5   3     2074.59     2071.97    284.29 o 
  33   5   3    12116.43    11626.75   1157.56 o 
  35   5   3      544.76      432.90    232.82 o 
  37   5   3     6097.70     6334.18    463.41 o 
 -42   6   3      159.75      267.97    253.01 o 
 -40   6   3     1517.51     1937.65    322.19 o 
 -38   6   3       16.77      -96.06    195.94 o 
 -36   6   3       89.61      -28.27    238.32 o 
 -34   6   3     1315.62     1079.35    251.77 o 
 -32   6   3      369.88      319.04    115.55 o 
 -30   6   3      498.73      548.07    119.70 o 
 -28   6   3      345.76      191.49    101.86 o 
 -26   6   3     1906.47     1786.73    185.36 o 
 -24   6   3      615.05      426.69    104.07 o 
 -22   6   3        8.92     -120.46     80.31 o 
 -20   6   3     6557.69     6229.89    195.13 o 
 -18   6   3      663.35      511.58     93.21 o 
 -16   6   3     3506.00     3177.20    170.63 o 
 -14   6   3       35.91      -67.97     77.48 o 
 -12   6   3     1619.60     1871.99    111.60 o 
 -10   6   3      237.26      130.52     55.10 o 
  -8   6   3     2696.09     2752.23    124.48 o 
  -6   6   3      486.13      220.46     69.20 o 
  -4   6   3      453.39      399.58     71.92 o 
  -2   6   3      303.83      135.15     62.35 o 
   0   6   3      121.13      -32.59     53.58 o 
   2   6   3     2019.23     1788.86    116.82 o 
   4   6   3      920.28      841.16     98.11 o 
   6   6   3      130.41       72.28     93.11 o 
   8   6   3     5596.12     5294.02    187.12 o 
  10   6   3      420.76      302.19    108.49 o 
  12   6   3      135.80      -15.68    100.78 o 
  14   6   3     2963.51     3168.31    183.48 o 
  16   6   3      407.95      405.15    129.20 o 
  18   6   3      363.41      149.64    122.72 o 
  20   6   3      163.20      241.84    126.73 o 
  22   6   3      947.30      611.40    448.28 o 
  24   6   3       28.19      -76.58    170.00 o 
  26   6   3     3857.28     3240.70    317.17 o 
  28   6   3     3727.46     3591.00    336.09 o 
  30   6   3      497.72      556.66    223.41 o 
  32   6   3      787.31      547.06    231.00 o 
  34   6   3      121.55      -95.81    194.43 o 
  36   6   3     1123.27      919.83    267.56 o 
 -39   7   3     6129.62     6970.24    489.08 o 
 -37   7   3     2491.30     3078.05    351.83 o 
 -35   7   3     3657.51     3810.39    651.39 o 
 -33   7   3     9507.01    11052.35    533.00 o 
 -31   7   3      409.68      691.80    184.55 o 
 -29   7   3     4375.70     4662.74    288.40 o 
 -27   7   3      668.99      448.24    166.80 o 
 -25   7   3     6373.25     6697.62    314.91 o 
 -23   7   3     2807.44     2628.09    172.87 o 
 -21   7   3     7209.07     7358.57    233.61 o 
 -19   7   3     7448.32     6751.35    236.49 o 
 -17   7   3      597.96      575.87    211.10 o 
 -15   7   3    12431.92    11797.30    257.13 o 
 -13   7   3      568.26      518.62     94.47 o 
 -11   7   3     6611.48     6215.55    235.90 o 
  -9   7   3     8569.78     8482.38    206.82 o 
  -7   7   3     1383.76     1422.18    175.84 o 
  -5   7   3    36766.09    37431.80    493.89 o 
  -3   7   3     7671.27     7250.70    183.68 o 
  -1   7   3    21567.36    21142.29    323.64 o 
   1   7   3      862.24      499.59    105.90 o 
   3   7   3     3430.17     3396.86    158.94 o 
   5   7   3    16390.80    15665.27    317.71 o 
   7   7   3     1783.70     1963.64    143.00 o 
   9   7   3    24235.33    23856.91    423.59 o 
  11   7   3     1678.78     1541.50    137.72 o 
  13   7   3    11726.08    11341.89    325.24 o 
  15   7   3     2261.04     2164.85    174.47 o 
  17   7   3    12064.37    12351.10    397.21 o 
  19   7   3     8212.40     9060.71    344.10 o 
  21   7   3     2708.26     1839.71    422.16 o 
  23   7   3     5843.84     5679.43    392.85 o 
  25   7   3     2752.50     2510.80    413.45 o 
  27   7   3      282.31      621.83    227.93 o 
  29   7   3     9255.96     8401.93    484.12 o 
  31   7   3      611.38      360.47    221.79 o 
  33   7   3     5381.95     5572.21    440.11 o 
 -36   8   3     9154.51    10443.68    782.09 o 
 -34   8   3       28.58      -75.14    197.94 o 
 -32   8   3    10985.21    12284.10    681.31 o 
 -30   8   3     1428.62     1716.15    229.20 o 
 -28   8   3     4061.67     4036.60    284.82 o 
 -26   8   3     6682.10     7180.89    342.55 o 
 -24   8   3      965.71      660.89    173.21 o 
 -22   8   3     5505.07     5908.80    534.02 o 
 -20   8   3     2209.64     2218.84    164.69 o 
 -18   8   3    14546.41    14434.84    436.05 o 
 -16   8   3     4700.22     5202.03    192.82 o 
 -14   8   3     5786.71     6056.99    184.37 o 
 -12   8   3    14684.59    14311.62    326.68 o 
 -10   8   3      188.46      183.17     93.03 o 
  -8   8   3    18510.17    18055.58    321.25 o 
  -6   8   3     7728.27     7832.67    241.89 o 
  -4   8   3    11906.75    11397.00    281.51 o 
  -2   8   3     9770.96     9765.65    261.05 o 
   0   8   3     1183.20      805.20    124.60 o 
   2   8   3    53466.94    54607.36    760.01 o 
   4   8   3        4.98     -149.96     99.97 o 
   6   8   3    14825.56    15421.78    304.36 o 
   8   8   3    11877.09    12539.47    309.20 o 
  10   8   3     4116.53     3814.81    252.11 o 
  12   8   3     7461.00     7198.63    243.05 o 
  14   8   3      328.00      248.12    142.91 o 
  16   8   3    20392.01    19940.61    412.49 o 
  18   8   3     1094.60      932.03    177.30 o 
  20   8   3    11749.48    12113.95    538.84 o 
  22   8   3     5985.73     5562.40    398.68 o 
  24   8   3     3219.75     2918.14    613.72 o 
  26   8   3     8841.82     8545.74    485.56 o 
  28   8   3      161.40      118.45    209.01 o 
  30   8   3     6903.12     7141.52    487.67 o 
 -33   9   3     1587.08     1468.31    252.95 o 
 -31   9   3        9.06     -103.72    179.19 o 
 -29   9   3      570.81      560.72    278.65 o 
 -27   9   3       65.03       15.27    145.73 o 
 -25   9   3      466.57      407.57    161.34 o 
 -23   9   3      236.09       17.42    137.78 o 
 -21   9   3      523.97      379.07    150.76 o 
 -19   9   3     1828.34     1744.47    163.70 o 
 -17   9   3     1314.39     1186.17    139.12 o 
 -15   9   3       60.02     -120.50    116.99 o 
 -13   9   3      381.27      166.06    115.29 o 
 -11   9   3      273.72      206.39    109.99 o 
  -9   9   3     1071.34     1060.37    141.42 o 
  -7   9   3      115.97     -156.58    104.39 o 
  -5   9   3      409.70      287.03    118.94 o 
  -3   9   3     1070.10      825.41    133.87 o 
  -1   9   3        5.80     -119.94    105.16 o 
   1   9   3     5634.29     5786.32    220.53 o 
   3   9   3     1886.13     2069.46    158.35 o 
   5   9   3       71.61      246.35    102.90 o 
   7   9   3      307.21      191.02    105.78 o 
   9   9   3      269.63      162.23    118.44 o 
  11   9   3      758.73      543.23    277.32 o 
  13   9   3      970.27     1294.41    236.84 o 
  15   9   3      745.99      649.19    160.44 o 
  17   9   3       52.39      -19.35    153.15 o 
  19   9   3       34.97       18.42    194.18 o 
  21   9   3      296.46       92.46    228.51 o 
  23   9   3      792.08      669.35    249.38 o 
  25   9   3      238.92      -26.98    266.38 o 
  27   9   3       13.21     -159.50    230.20 o 
 -28  10   3     2526.50     2864.84    296.06 o 
 -26  10   3     2529.97     2620.71    284.21 o 
 -24  10   3      907.20     1232.98    261.66 o 
 -22  10   3     6065.48     6998.96    371.69 o 
 -20  10   3     2680.80     2632.96    274.10 o 
 -18  10   3     6062.03     6465.77    300.89 o 
 -16  10   3     3595.64     3657.06    217.34 o 
 -14  10   3      741.20      660.31    135.68 o 
 -12  10   3    10624.24    10661.49    288.44 o 
 -10  10   3      197.60     -168.84    112.56 o 
  -8  10   3    13628.53    13884.65    320.87 o 
  -6  10   3     1209.13      987.56    152.08 o 
  -4  10   3     9780.76    10429.44    410.46 o 
  -2  10   3     2546.45     3112.45    265.75 o 
   0  10   3      502.73      443.33    186.22 o 
   2  10   3    15539.06    16488.78    433.09 o 
   4  10   3       76.42     -141.22    129.67 o 
   6  10   3     6284.90     7420.99    303.47 o 
   8  10   3     2898.88     2826.25    222.27 o 
  10  10   3      382.12      471.04    154.80 o 
  12  10   3     3940.70     4044.74    249.85 o 
  14  10   3       63.92       -7.83    143.25 o 
  16  10   3     5428.36     5495.71    316.80 o 
  18  10   3     1652.93     1766.27    287.74 o 
  20  10   3     2403.66     2265.46    359.26 o 
  22  10   3     3885.08     3990.08    389.64 o 
  24  10   3      977.23      667.54    263.66 o 
 -23  11   3     3353.89     3916.08    422.39 o 
 -21  11   3     1815.94     2510.10    375.72 o 
 -19  11   3     7464.80     7834.74    514.19 o 
 -17  11   3      419.11     -188.67    205.18 o 
 -15  11   3     5662.54     6739.71    325.75 o 
 -13  11   3      230.88      204.46    175.08 o 
 -11  11   3     5233.62     6467.66    319.48 o 
  -9  11   3     4677.53     5474.68    303.02 o 
  -7  11   3      282.84      149.97    170.28 o 
  -5  11   3     3852.26     4219.77    273.76 o 
  -3  11   3     1071.35      804.75    197.84 o 
  -1  11   3     4072.84     4974.07    325.45 o 
   1  11   3     4223.16     5061.36    333.24 o 
   3  11   3     2259.17     2563.11    268.39 o 
   5  11   3     8239.27     8619.44    429.83 o 
   7  11   3       31.90       33.59    183.59 o 
   9  11   3    10567.74    12315.00    471.69 o 
  11  11   3      790.04     1098.03    226.67 o 
  13  11   3     3474.04     4474.21    635.98 o 
  15  11   3     3365.55     3575.96    260.74 o 
  17  11   3     1968.38     2283.21    325.05 o 
 -14  12   3      101.57     -103.99    175.47 o 
 -12  12   3       54.40     -237.54    166.83 o 
 -10  12   3      117.42      -62.45    189.77 o 
  -8  12   3       45.26      -83.91    170.03 o 
  -6  12   3        2.56      -98.19    172.05 o 
  -4  12   3      449.75      387.86    221.37 o 
  -2  12   3       90.92     -115.98    174.08 o 
   0  12   3      131.67      -53.56    180.97 o 
   2  12   3      116.35     -259.92    173.28 o 
   4  12   3      352.96      423.35    195.31 o 
   6  12   3        1.44      -61.75    198.07 o 
   8  12   3      353.26      586.59    224.13 o 
 -48   0   4     1900.98     1967.80    304.02 o 
 -46   0   4    10891.89    11629.57   1301.49 o 
 -44   0   4      503.57      674.44    226.45 o 
 -42   0   4    15845.59    16216.32    741.13 o 
 -40   0   4     9809.60     9430.59    455.63 o 
 -38   0   4    29694.69    28637.38    801.00 o 
 -36   0   4    14655.54    14382.28    524.87 o 
 -34   0   4     8812.50     8344.15    391.66 o 
 -32   0   4    15040.72    14369.68    492.53 o 
 -30   0   4      457.04      689.85    267.16 o 
 -28   0   4    44679.69    44219.84    971.25 o 
 -26   0   4    16285.09    15571.37    468.91 o 
 -24   0   4    29769.29    28875.27    677.60 o 
 -22   0   4    90303.11    87400.86   1654.44 o 
 -20   0   4    74695.37    81655.18   1495.90 o 
 -18   0   4    49556.04    43672.29    795.98 o 
 -16   0   4    18480.35    20369.16    418.79 o 
 -14   0   4   133757.14   133008.55   1863.02 o 
 -12   0   4    22281.69    23008.07    388.14 o 
 -10   0   4    44534.95    41420.21    769.14 o 
  -8   0   4    96021.71   101410.34   1790.87 o 
  -6   0   4     1132.81      550.09     55.84 o 
  -4   0   4    22416.40    21663.45    441.28 o 
  -2   0   4   126381.51   136073.44   7307.14 o 
   0   0   4   257323.41   270145.25   4638.84 o 
   2   0   4     5084.89     4353.69    132.22 o 
   4   0   4     1151.04     1378.01    146.56 o 
   6   0   4    60955.48    55478.50   1041.02 o 
   8   0   4      347.20      342.09     76.10 o 
  10   0   4   111241.96   111921.68   2875.52 o 
  12   0   4    10442.68    10769.33    329.59 o 
  14   0   4    52901.38    54830.60   1088.04 o 
  16   0   4    36676.98    36914.52   1147.33 o 
  18   0   4     6525.08     6847.89    421.42 o 
  20   0   4    46461.67    49943.41   1508.85 o 
  22   0   4      742.55      203.52    191.88 o 
  24   0   4    14806.04    14440.63    687.91 o 
  26   0   4     3347.56     2906.90    354.89 o 
  28   0   4     6123.11     5899.58    482.76 o 
  30   0   4    11607.19    10889.53    654.52 o 
  32   0   4     4708.72     4991.24    490.40 o 
  34   0   4    19936.16    18456.40    646.64 o 
  36   0   4      657.54      687.13    217.06 o 
  38   0   4     1009.60     1139.85    253.89 o 
  40   0   4     3812.85     3636.69    357.97 o 
 -47   1   4      181.51      396.16    157.21 o 
 -45   1   4      634.31      749.19    192.53 o 
 -43   1   4     2201.16     2218.70    200.75 o 
 -41   1   4       69.90       -2.22    125.28 o 
 -39   1   4     3512.12     3997.33    353.60 o 
 -37   1   4     2165.30     1772.73    185.67 o 
 -35   1   4    11110.22    10870.78    316.65 o 
 -33   1   4     6601.87     6215.84    241.02 o 
 -31   1   4      124.60      -25.78     98.14 o 
 -29   1   4     4492.29     4313.59    190.74 o 
 -27   1   4     3133.08     2983.30    120.34 o 
 -25   1   4    22869.83    23393.68    390.12 o 
 -23   1   4     3113.73     3159.00    116.43 o 
 -21   1   4    22417.95    23995.48    425.87 o 
 -19   1   4    22527.54    23869.96    342.17 o 
 -17   1   4     8159.90     9735.55    185.48 o 
 -15   1   4    13343.47    13951.15    223.22 o 
 -13   1   4     4586.57     6261.69    158.73 o 
 -11   1   4    11817.63    13245.79    469.15 o 
  -9   1   4    13184.30    13022.38    197.93 o 
  -7   1   4    13042.79    12426.08    170.89 o 
  -5   1   4    79782.16    82437.84   1675.92 o 
  -3   1   4    46851.51    48477.45    643.83 o 
  -1   1   4    25124.39    26785.81    338.41 o 
   1   1   4    14844.12    14258.35    240.99 o 
   3   1   4       29.29      156.24     65.33 o 
   5   1   4    36019.87    36320.32    520.59 o 
   7   1   4    12994.53    14861.35    402.63 o 
   9   1   4    27908.66    28716.94    471.87 o 
  11   1   4     6148.89     6004.16    174.33 o 
  13   1   4    28545.81    28556.78    454.39 o 
  15   1   4     3074.65     2970.63    133.01 o 
  17   1   4    26122.10    26553.46    453.72 o 
  19   1   4     7255.58     6364.06    258.25 o 
  21   1   4     6365.02     6266.27    283.35 o 
  23   1   4     1985.12     2407.37    183.07 o 
  25   1   4       14.31      -64.08    109.77 o 
  27   1   4     5140.77     5173.14    263.78 o 
  29   1   4      128.56       -2.82    143.73 o 
  31   1   4       45.35     -174.24    116.16 o 
  33   1   4      140.94      456.10    179.34 o 
  35   1   4      448.78      632.86    177.07 o 
  37   1   4      391.67      444.61    248.93 o 
  39   1   4       83.65       70.24    164.78 o 
 -46   2   4     4026.75     4805.40    273.35 o 
 -44   2   4      279.68      123.66    138.39 o 
 -42   2   4     3506.12     4107.84    319.17 o 
 -40   2   4     1008.21     1037.22    171.25 o 
 -38   2   4     4379.67     4868.24    318.14 o 
 -36   2   4     1522.03     1789.23    168.09 o 
 -34   2   4      116.00       69.04    108.69 o 
 -32   2   4      227.69      177.59    109.48 o 
 -30   2   4      236.62      195.11    106.35 o 
 -28   2   4     3152.76     2922.88    173.24 o 
 -26   2   4     3171.10     2705.24    127.28 o 
 -24   2   4    15275.25    14931.21    270.14 o 
 -22   2   4    17725.36    17545.70    292.56 o 
 -20   2   4     4548.75     4472.32    140.66 o 
 -18   2   4     8587.31     8550.87    201.69 o 
 -16   2   4      975.00      698.64    109.88 o 
 -14   2   4     8396.83     9574.94    213.79 o 
 -12   2   4     3874.87     3622.46    125.34 o 
 -10   2   4    28808.56    33223.40    469.54 o 
  -8   2   4     4497.78     4809.57    219.09 o 
  -6   2   4     3031.55     2458.36     70.08 o 
  -4   2   4     1385.93     1984.96     73.09 o 
  -2   2   4      272.45      187.82     68.19 o 
   0   2   4    78997.07    87270.77   1295.48 o 
   2   2   4     8903.73     9178.54    315.10 o 
   4   2   4     8148.54     9288.37    189.39 o 
   6   2   4    44532.77    47096.36    711.65 o 
   8   2   4     7267.69     7896.74    192.06 o 
  10   2   4    65201.23    73106.78    974.89 o 
  12   2   4    14403.37    15444.17    417.29 o 
  14   2   4     7854.73     8779.74    309.26 o 
  16   2   4     4625.78     3984.98    158.87 o 
  18   2   4       14.60      -58.85     63.55 o 
  20   2   4     7183.14     7020.57    234.62 o 
  22   2   4      373.08      206.33     81.14 o 
  24   2   4     6646.40     7029.10    287.87 o 
  26   2   4     3808.65     3915.23    234.33 o 
  28   2   4     7830.04     8188.86    328.49 o 
  30   2   4     3521.85     3965.71    536.58 o 
  32   2   4        3.72       -1.29    137.78 o 
  34   2   4    15129.85    15543.42    491.79 o 
  36   2   4       86.46     -103.18    182.63 o 
  38   2   4     2777.41     2719.02    261.11 o 
  40   2   4     2980.32     2502.39    331.79 o 
 -47   3   4     1217.31     1194.83    196.44 o 
 -45   3   4     4239.00     4660.39    243.23 o 
 -43   3   4     4471.50     4487.82    274.34 o 
 -41   3   4     2431.93     2526.84    202.40 o 
 -39   3   4     4109.65     4030.47    227.71 o 
 -37   3   4       53.39       45.21    115.43 o 
 -35   3   4    27684.44    27880.50    545.02 o 
 -33   3   4     9087.29     9550.19    292.80 o 
 -31   3   4     2657.31     2831.22    176.76 o 
 -29   3   4    24221.03    24864.34    410.52 o 
 -27   3   4    10321.96     9855.88    233.53 o 
 -25   3   4    63197.93    63741.45    800.85 o 
 -23   3   4     5728.15     5346.89    187.14 o 
 -21   3   4    36301.25    37242.65    493.25 o 
 -19   3   4    22268.98    21707.88    334.47 o 
 -17   3   4     6922.10     6086.12    160.74 o 
 -15   3   4    56626.43    53481.03    655.03 o 
 -13   3   4     3598.73     3889.49    118.52 o 
 -11   3   4   109799.41   104219.23   1160.31 o 
  -9   3   4    19578.60    18876.04    302.42 o 
  -7   3   4    54922.10    50302.63    683.43 o 
  -5   3   4    56386.71    55002.61    538.72 o 
  -3   3   4    43619.46    38991.27    534.06 o 
  -1   3   4   137153.66   135081.20   1497.84 o 
   1   3   4     1453.02     1209.57    162.32 o 
   3   3   4    59798.64    54711.38    886.26 o 
   5   3   4    46697.00    48281.39    668.06 o 
   7   3   4    37164.62    33866.23    504.06 o 
   9   3   4    55661.17    54059.12    679.43 o 
  11   3   4     2535.54     2000.52    110.58 o 
  13   3   4    68919.40    67430.97   1290.93 o 
  15   3   4     1936.22     2108.35    106.66 o 
  17   3   4    54494.65    51579.12    700.97 o 
  19   3   4    31565.18    30745.80    454.16 o 
  21   3   4     9518.34     9225.67    222.81 o 
  23   3   4    24313.17    23193.65    446.71 o 
  25   3   4     2392.26     1765.20    150.02 o 
  27   3   4    55564.89    51234.43    966.58 o 
  29   3   4     1422.22     1852.14    198.88 o 
  31   3   4    13449.71    12995.40    430.15 o 
  33   3   4     6180.88     7141.89    427.86 o 
  35   3   4     3268.96     2813.31    318.12 o 
  37   3   4     5800.66     6310.07    515.79 o 
  39   3   4       31.03      -55.88    197.61 o 
 -46   4   4     1847.25     2103.78    375.42 o 
 -44   4   4       18.19      -74.08    121.92 o 
 -42   4   4     4715.83     5161.21    244.16 o 
 -40   4   4     1025.83     1225.91    154.73 o 
 -38   4   4     4059.56     4396.31    214.35 o 
 -36   4   4     2486.23     2612.66    179.11 o 
 -34   4   4     5696.70     6302.33    229.15 o 
 -32   4   4    11069.38    11292.99    288.17 o 
 -30   4   4      664.84      885.59    119.76 o 
 -28   4   4    34668.73    34580.11    529.44 o 
 -26   4   4     2994.66     3350.35    137.26 o 
 -24   4   4    14840.30    14737.52    264.64 o 
 -22   4   4    11188.82     9891.03    184.58 o 
 -20   4   4     6331.93     6389.92    163.28 o 
 -18   4   4    13676.16    12965.83    225.58 o 
 -16   4   4     1412.45     1575.07     98.72 o 
 -14   4   4    20786.81    20135.23    314.72 o 
 -12   4   4    10882.85    10762.86    223.09 o 
 -10   4   4        9.22      -22.30     36.90 o 
  -8   4   4    55235.21    58874.89    715.11 o 
  -6   4   4    20314.16    22582.74    267.20 o 
  -4   4   4     5884.81     6923.26    224.75 o 
  -2   4   4      162.97       14.26     57.61 o 
   0   4   4    12497.21    13268.00    230.75 o 
   2   4   4    24111.14    23390.62    395.34 o 
   4   4   4    31854.41    32901.50    613.48 o 
   6   4   4    60584.12    60069.46    991.61 o 
   8   4   4     1543.63     1346.95     87.47 o 
  10   4   4    26207.27    26356.54    394.25 o 
  12   4   4      158.04      158.87     69.47 o 
  14   4   4    12565.75    12686.38    237.24 o 
  16   4   4     7886.55     8523.91    200.48 o 
  18   4   4     3853.06     3966.31    184.78 o 
  20   4   4    14360.33    15060.34    289.99 o 
  22   4   4     1576.55     1453.74    132.72 o 
  24   4   4     1697.35     2107.81    258.18 o 
  26   4   4     1253.97     1012.42    213.86 o 
  28   4   4       12.94     -203.99    153.26 o 
  30   4   4     4219.24     3354.29    528.17 o 
  32   4   4       22.37     -151.84    190.14 o 
  34   4   4     1785.05     1645.88    480.09 o 
  36   4   4     2909.22     2632.84    330.11 o 
  38   4   4     1598.62     1827.88    313.08 o 
 -43   5   4      368.03      281.11    203.62 o 
 -41   5   4     1941.47     2600.57    193.91 o 
 -39   5   4     3030.20     3574.27    210.39 o 
 -37   5   4       13.48       74.05    113.89 o 
 -35   5   4     1909.42     2256.06    167.66 o 
 -33   5   4     4537.35     4538.03    203.85 o 
 -31   5   4      241.64      327.78     97.62 o 
 -29   5   4    10281.47    10133.05    243.10 o 
 -27   5   4     1883.12     2258.69    132.71 o 
 -25   5   4    26027.34    25407.36    386.68 o 
 -23   5   4     3988.27     3360.26    123.58 o 
 -21   5   4     2515.48     2243.39    105.49 o 
 -19   5   4     1530.58     1420.58    108.74 o 
 -17   5   4       78.17       45.25     80.17 o 
 -15   5   4     3702.05     3416.38    136.22 o 
 -13   5   4     3729.85     3645.36    184.79 o 
 -11   5   4    28437.99    28911.61    485.79 o 
  -9   5   4     3008.06     3225.12    148.70 o 
  -7   5   4    32141.75    35383.71    439.27 o 
  -5   5   4      227.58      336.20     60.71 o 
  -3   5   4     4167.88     4793.28    171.19 o 
  -1   5   4      705.23      845.31     85.25 o 
   1   5   4      784.04      486.82     76.50 o 
   3   5   4     4862.14     4996.50    180.32 o 
   5   5   4     5911.80     5370.65    237.35 o 
   7   5   4     5304.23     5726.28    242.22 o 
   9   5   4     5818.64     4988.11    233.84 o 
  11   5   4      546.50      402.31    105.38 o 
  13   5   4      597.62      539.29    112.80 o 
  15   5   4      175.04      106.57    109.60 o 
  17   5   4       24.15       29.05    111.49 o 
  19   5   4     6112.94     6103.61    266.35 o 
  21   5   4       11.62       89.93    112.05 o 
  23   5   4     9051.88     9004.28    572.32 o 
  25   5   4     1735.53     1705.59    249.18 o 
  27   5   4     5415.56     5191.86    372.20 o 
  29   5   4     1198.51      725.28    226.28 o 
  31   5   4     3120.44     3160.01    330.06 o 
  33   5   4       16.71       94.77    212.13 o 
  35   5   4       51.47      -10.21    198.77 o 
 -42   6   4    11783.78    13180.29    974.74 o 
 -40   6   4        6.19      -30.71    206.33 o 
 -38   6   4     7581.13     8277.78   1482.04 o 
 -36   6   4    10817.87    12089.03    421.23 o 
 -34   6   4     2104.67     2237.33    197.07 o 
 -32   6   4    18603.96    18746.42    391.95 o 
 -30   6   4     5258.92     5695.05    198.83 o 
 -28   6   4    25239.89    26381.84    418.24 o 
 -26   6   4     4795.24     5054.33    320.71 o 
 -24   6   4     9124.33     8301.33    264.36 o 
 -22   6   4    16977.74    16362.24    317.82 o 
 -20   6   4      251.84       -5.37    110.47 o 
 -18   6   4    37464.65    36250.75    698.40 o 
 -16   6   4     7569.77     7477.24    240.52 o 
 -14   6   4    35022.18    34921.51    519.71 o 
 -12   6   4    35034.13    34991.75    585.08 o 
 -10   6   4    15423.03    15057.22    262.04 o 
  -8   6   4    68509.75    67788.65    774.57 o 
  -6   6   4    10036.37    10303.18    203.95 o 
  -4   6   4    47327.94    43552.70    529.44 o 
  -2   6   4     1465.26     1322.43    126.65 o 
   0   6   4    12059.03    10350.51    233.33 o 
   2   6   4    35845.25    35404.94    508.55 o 
   4   6   4     1490.05     1202.23    135.65 o 
   6   6   4    52154.92    52553.54    797.54 o 
   8   6   4     1605.57     1659.53    171.62 o 
  10   6   4    33251.00    32091.56    577.68 o 
  12   6   4     9223.69     8868.48    294.91 o 
  14   6   4    11773.81    11350.67    319.44 o 
  16   6   4    10028.12     9289.72    333.43 o 
  18   6   4     1728.43     1817.43    180.47 o 
  20   6   4    16769.44    16153.68    448.57 o 
  22   6   4     3601.31     3318.74    299.75 o 
  24   6   4     7387.76     6423.96    598.53 o 
  26   6   4    12616.40    11505.59    532.19 o 
  28   6   4     5180.14     4738.56    378.30 o 
  30   6   4    13595.70    14138.44    879.75 o 
  32   6   4      476.74      282.69    219.14 o 
  34   6   4     8687.92     8918.12    530.70 o 
 -39   7   4     2053.88     2306.33    590.28 o 
 -37   7   4      223.92      241.42    391.33 o 
 -35   7   4     3564.37     3823.51    500.96 o 
 -33   7   4     5178.36     5744.78    462.17 o 
 -31   7   4      154.78      218.89    163.23 o 
 -29   7   4     7493.81     7754.01    348.58 o 
 -27   7   4      234.99      192.42    115.83 o 
 -25   7   4     1490.39     1569.35    154.25 o 
 -23   7   4     2702.79     2090.94    161.08 o 
 -21   7   4     4090.45     4082.61    174.24 o 
 -19   7   4     3840.80     3740.23    194.42 o 
 -17   7   4       13.87      -58.98     93.74 o 
 -15   7   4     7806.49     7566.36    233.68 o 
 -13   7   4     1732.88     1443.41    172.19 o 
 -11   7   4    14078.08    13651.16    263.77 o 
  -9   7   4     4439.43     4191.55    153.69 o 
  -7   7   4     4500.41     4219.13    149.67 o 
  -5   7   4     7902.24     7725.09    185.56 o 
  -3   7   4      397.15      470.81    101.95 o 
  -1   7   4    12771.23    13346.66    319.67 o 
   1   7   4      466.99      459.74     98.98 o 
   3   7   4     1362.22     1375.72    120.79 o 
   5   7   4    13724.98    13047.96    331.17 o 
   7   7   4     6933.55     6653.83    355.02 o 
   9   7   4     6315.37     5768.34    211.42 o 
  11   7   4      586.23      553.01    114.48 o 
  13   7   4     4333.89     4011.34    221.02 o 
  15   7   4      373.27      308.80    131.36 o 
  17   7   4    10770.50    10903.83    383.21 o 
  19   7   4     2672.89     2949.61    225.29 o 
  21   7   4     2297.05     2324.57    327.05 o 
  23   7   4     3050.14     3093.59    426.90 o 
  25   7   4      127.02      392.80    213.99 o 
  27   7   4     9694.91     9357.69    505.89 o 
  29   7   4      357.01      362.24    249.54 o 
  31   7   4     2113.13     2288.97    676.54 o 
 -38   8   4        3.58       -1.65    231.74 o 
 -36   8   4      708.74     1033.05    277.50 o 
 -34   8   4       58.97     -248.99    194.26 o 
 -32   8   4     1060.15      997.73    210.76 o 
 -30   8   4       79.77       69.57    159.73 o 
 -28   8   4     1276.63     1328.36    208.86 o 
 -26   8   4     1566.78     1336.74    200.94 o 
 -24   8   4      789.33      454.16    163.33 o 
 -22   8   4      146.12       84.59    128.61 o 
 -20   8   4       68.54       83.65    110.11 o 
 -18   8   4     5575.06     5666.88    203.53 o 
 -16   8   4     1172.89      972.97    130.42 o 
 -14   8   4     2205.23     1996.15    202.37 o 
 -12   8   4      443.63      276.67     94.43 o 
 -10   8   4     1709.43     2196.48    153.87 o 
  -8   8   4      860.59      610.04    139.92 o 
  -6   8   4       87.61     -117.50     96.90 o 
  -4   8   4     2589.43     2512.32    154.95 o 
  -2   8   4      704.82      522.00    111.54 o 
   0   8   4       11.43       74.86     96.48 o 
   2   8   4     3632.01     3830.75    177.96 o 
   4   8   4      527.58      315.04    107.36 o 
   6   8   4     1437.07     1465.51    246.17 o 
   8   8   4      338.42       81.42    109.92 o 
  10   8   4     3497.20     3484.01    188.33 o 
  12   8   4     6448.01     5858.94    267.77 o 
  14   8   4      663.01      475.24    147.37 o 
  16   8   4     3007.40     3050.59    214.80 o 
  18   8   4     1021.15     1049.94    186.54 o 
  20   8   4     1494.56     1197.18    251.52 o 
  22   8   4        6.68      132.19    241.33 o 
  24   8   4     1106.80     1153.26    270.38 o 
  26   8   4     1365.90     1800.29    515.02 o 
  28   8   4      482.08      352.94    231.93 o 
  30   8   4      581.04      638.05    266.97 o 
 -33   9   4     2515.13     2716.80    287.05 o 
 -31   9   4     1794.82     2177.79    259.29 o 
 -29   9   4     4194.88     3718.34    290.10 o 
 -27   9   4     1426.46     1565.14    197.79 o 
 -25   9   4     8352.83     9740.89    350.02 o 
 -23   9   4      933.14      695.34    163.25 o 
 -21   9   4    18934.46    20124.11    631.20 o 
 -19   9   4     1982.26     2512.81    206.44 o 
 -17   9   4     6869.39     7247.56    263.73 o 
 -15   9   4     8416.50     8418.91    277.75 o 
 -13   9   4     1496.28     1309.77    151.54 o 
 -11   9   4    22734.82    23795.69    450.28 o 
  -9   9   4     1374.61      984.95    145.43 o 
  -7   9   4    14035.76    14143.27    373.47 o 
  -5   9   4     1059.42      715.96    132.03 o 
  -3   9   4     4955.62     4683.02    238.99 o 
  -1   9   4     7937.79     7610.46    349.03 o 
   1   9   4     8911.51     8770.10    367.63 o 
   3   9   4    11164.27    11080.94    409.69 o 
   5   9   4     4233.87     4535.73    287.37 o 
   7   9   4     5469.27     5552.88    265.04 o 
   9   9   4     7387.38     7606.36    303.71 o 
  11   9   4      595.60      367.67    147.77 o 
  13   9   4     8084.68     8592.15    428.77 o 
  15   9   4      152.84      386.12    150.37 o 
  17   9   4    13742.42    14692.90    547.82 o 
  19   9   4     5782.30     6071.83    424.99 o 
  21   9   4     3053.57     3217.61    343.91 o 
  23   9   4     6122.29     6833.87    502.99 o 
  25   9   4      169.74     -123.38    200.11 o 
 -30  10   4      195.83      314.92    212.70 o 
 -28  10   4     2087.68     2469.65    287.36 o 
 -26  10   4      665.75      641.80    214.78 o 
 -24  10   4      943.19      953.05    225.75 o 
 -22  10   4     3654.35     4330.74    311.67 o 
 -20  10   4       34.76     -109.79    231.65 o 
 -18  10   4     3256.47     3516.30    256.20 o 
 -16  10   4       14.02       57.11    159.53 o 
 -14  10   4     2722.02     2644.41    229.37 o 
 -12  10   4      327.72      -14.88    171.19 o 
 -10  10   4     1724.92     1642.29    238.49 o 
  -8  10   4     2960.80     3035.29    473.82 o 
  -6  10   4     1038.81      790.59    202.92 o 
  -4  10   4     9932.86    10625.43    418.78 o 
  -2  10   4     4476.13     5104.25    318.42 o 
   0  10   4     5455.17     5852.99    349.38 o 
   2  10   4     2148.96     2071.79    237.23 o 
   4  10   4     1268.94     1301.32    184.75 o 
   6  10   4     6484.31     7517.93    308.16 o 
   8  10   4        0.58     -180.16    120.11 o 
  10  10   4      863.52      997.42    176.82 o 
  12  10   4      578.89      785.77    231.28 o 
  14  10   4     1849.49     2127.85    217.70 o 
  16  10   4     1140.68     1618.62    202.93 o 
  18  10   4      175.68      190.31    216.51 o 
  20  10   4     3126.03     3798.57    372.81 o 
  22  10   4       15.57      -34.85    220.46 o 
 -23  11   4      234.99      330.10    296.96 o 
 -21  11   4     1828.29     1414.79    333.48 o 
 -19  11   4       66.95     -248.09    467.30 o 
 -17  11   4     1566.01     1502.51    218.29 o 
 -15  11   4       91.42     -183.18    159.16 o 
 -13  11   4       24.47      -59.69    163.17 o 
 -11  11   4      952.00      575.63    232.85 o 
  -9  11   4      286.17      -41.27    246.09 o 
  -7  11   4      438.85     -103.72    182.62 o 
  -5  11   4      499.64      121.54    197.71 o 
  -3  11   4      890.07      919.29    222.79 o 
  -1  11   4      880.21      567.09    207.35 o 
   1  11   4      353.61      -65.92    199.95 o 
   3  11   4     1819.54     1742.87    248.06 o 
   5  11   4      350.04      207.51    191.70 o 
   7  11   4       21.60       -0.35    182.86 o 
   9  11   4      168.83      215.45    163.35 o 
  11  11   4      442.89      524.38    247.12 o 
  13  11   4     1662.64     1370.21    199.30 o 
  15  11   4      176.17      -14.23    164.54 o 
 -14  12   4     3473.69     3388.88    275.60 o 
 -12  12   4     2103.72     2217.52    247.32 o 
 -10  12   4      770.26      508.23    202.76 o 
  -8  12   4     6590.19     7243.05    353.17 o 
  -6  12   4      558.05      971.94    346.86 o 
  -4  12   4     8681.17    10099.14    584.62 o 
  -2  12   4     3210.17     2898.00    272.25 o 
   0  12   4     3461.52     3803.40    329.35 o 
   2  12   4     4005.82     5434.17    363.92 o 
   4  12   4     1887.22     2144.86    273.54 o 
   6  12   4     7928.73    10030.12    454.41 o 
 -47   1   5      848.44     1075.33    179.25 o 
 -45   1   5    14137.64    14585.52    422.35 o 
 -43   1   5        1.57      366.96    138.75 o 
 -41   1   5    11805.25    12132.97    364.90 o 
 -39   1   5     9750.45     9766.06    318.77 o 
 -37   1   5     8988.34     8309.68    289.60 o 
 -35   1   5     8450.44     8036.86    275.19 o 
 -33   1   5     4692.13     4505.99    211.70 o 
 -31   1   5    12067.80    11650.54    307.58 o 
 -29   1   5    11755.79    10965.67    288.35 o 
 -27   1   5    25243.54    25808.53    390.43 o 
 -25   1   5    20667.67    20324.59    324.05 o 
 -23   1   5     7302.69     7435.74    173.46 o 
 -21   1   5    17174.34    16482.43    271.81 o 
 -19   1   5    11321.60    12660.91    226.22 o 
 -17   1   5    43642.43    43716.15    544.43 o 
 -15   1   5    12294.10    11227.00    199.37 o 
 -13   1   5    44051.07    45849.88    816.59 o 
 -11   1   5    42203.96    42226.55    572.50 o 
  -9   1   5    32473.59    35853.04    403.09 o 
  -7   1   5   118413.72   123615.52   1534.26 o 
  -5   1   5     5793.25     6746.69    157.28 o 
  -3   1   5    22209.36    21951.35    416.41 o 
  -1   1   5    33291.28    35619.01    440.16 o 
   1   1   5     3733.92     3225.80    135.52 o 
   3   1   5     5280.44     5466.23    131.83 o 
   5   1   5      146.41       85.61     65.19 o 
   7   1   5    75145.42    81482.22   1874.55 o 
   9   1   5     5291.31     4668.77    161.44 o 
  11   1   5    35049.64    37626.19    565.14 o 
  13   1   5       89.56      112.67    100.64 o 
  15   1   5     2751.87     3094.09    144.21 o 
  17   1   5    12741.12    11450.24    284.55 o 
  19   1   5     1163.34      984.69    112.35 o 
  21   1   5    21641.12    21054.21    485.70 o 
  23   1   5     8160.36     8388.20    304.38 o 
  25   1   5     8751.32     8254.50    313.48 o 
  27   1   5    10849.01    11107.61    373.83 o 
  29   1   5     1003.29      774.74    158.07 o 
  31   1   5    12545.63    12493.16    772.91 o 
  33   1   5        7.06      115.36    143.36 o 
  35   1   5     2036.17     2398.39    239.02 o 
  37   1   5     3001.74     3025.58    229.66 o 
  39   1   5     1436.22     1665.84    200.78 o 
 -48   2   5     8156.34     9110.35    616.72 o 
 -46   2   5     2947.84     2800.41    225.31 o 
 -44   2   5     3659.48     3568.62    235.04 o 
 -42   2   5    10178.64    10204.65    341.96 o 
 -40   2   5        7.58       -5.50    135.41 o 
 -38   2   5    18980.38    18679.12    440.57 o 
 -36   2   5     6325.68     6068.30    332.66 o 
 -34   2   5     4811.51     4855.01    221.32 o 
 -32   2   5    26060.69    25087.09    486.78 o 
 -30   2   5    16978.99    17397.35    380.25 o 
 -28   2   5    41957.38    39588.67    552.13 o 
 -26   2   5      293.34      491.12     80.88 o 
 -24   2   5    33500.58    31207.13    446.31 o 
 -22   2   5     2871.95     2449.76    111.50 o 
 -20   2   5    33300.77    33150.34    526.45 o 
 -18   2   5    36637.43    36684.08    827.06 o 
 -16   2   5       22.24      196.78     68.69 o 
 -14   2   5   108533.95   111584.97   1393.85 o 
 -12   2   5     1999.66     2245.05     92.77 o 
 -10   2   5   126485.49   135085.89   1678.21 o 
  -8   2   5    55939.00    61027.88   1260.19 o 
  -6   2   5     3044.35     3490.14     82.45 o 
  -4   2   5    75691.95    80888.09   1217.88 o 
  -2   2   5     3729.82     5545.88    211.76 o 
   0   2   5    71644.89    75427.68   1148.38 o 
   2   2   5    74109.84    75044.38   1148.50 o 
   4   2   5    61510.09    60818.86    814.00 o 
   6   2   5    32559.49    31205.31    471.90 o 
   8   2   5     8856.11     8555.26    206.95 o 
  10   2   5    34187.70    32806.59    507.95 o 
  12   2   5      174.86       33.78     68.12 o 
  14   2   5    55379.76    55941.72    801.43 o 
  16   2   5    19003.40    18645.10    361.30 o 
  18   2   5    11883.10    11943.75    283.56 o 
  20   2   5    25939.71    24996.43    457.98 o 
  22   2   5      264.70      344.22    199.05 o 
  24   2   5    35089.08    34367.41    706.20 o 
  26   2   5        1.55      -75.66    151.76 o 
  28   2   5    17584.42    16883.18    475.65 o 
  30   2   5     7096.14     6750.83    365.96 o 
  32   2   5     2122.75     1760.13    210.30 o 
  34   2   5    11234.30    12674.06    447.88 o 
  36   2   5       82.13      -31.55    189.33 o 
  38   2   5     1779.75     1727.67    296.32 o 
 -47   3   5       94.37      196.74    138.09 o 
 -45   3   5      180.80       98.36    141.81 o 
 -43   3   5      468.82      353.70    149.03 o 
 -41   3   5      139.54      170.65    133.60 o 
 -39   3   5     1209.83      916.24    155.58 o 
 -37   3   5       63.31       11.11    115.91 o 
 -35   3   5     1099.31     1032.76    145.78 o 
 -33   3   5     1834.05     1616.39    277.59 o 
 -31   3   5      636.75      779.25    127.39 o 
 -29   3   5     9587.13     9237.73    233.04 o 
 -27   3   5     4970.84     5310.77    178.29 o 
 -25   3   5      682.71      740.43     93.93 o 
 -23   3   5     1818.69     1550.47    124.46 o 
 -21   3   5       22.40       74.66     66.28 o 
 -19   3   5     1136.84     1519.25     96.63 o 
 -17   3   5     1292.73     1364.13    102.53 o 
 -15   3   5     3049.71     3116.86    120.87 o 
 -13   3   5        8.43       35.23     57.88 o 
 -11   3   5     7118.80     6458.34    146.97 o 
  -9   3   5     3376.24     3921.79    106.43 o 
  -7   3   5       48.78      209.10     51.19 o 
  -5   3   5     6062.02     7731.85    134.77 o 
  -3   3   5     3592.63     3044.52    105.98 o 
  -1   3   5    39763.60    42590.44    724.97 o 
   1   3   5      284.68      213.18     94.26 o 
   3   3   5      848.22      993.14    120.84 o 
   5   3   5     1711.13     1906.09    229.63 o 
   7   3   5     2381.36     2560.38    119.71 o 
   9   3   5     3468.41     3937.32    147.22 o 
  11   3   5     4503.09     4554.40    161.04 o 
  13   3   5      468.95      408.06     88.39 o 
  15   3   5      645.94      739.84     96.98 o 
  17   3   5     2844.76     3207.97    159.83 o 
  19   3   5        4.91      -79.42     95.44 o 
  21   3   5      111.21      152.00     92.47 o 
  23   3   5     1865.21     1914.57    182.27 o 
  25   3   5      187.83       -0.46    160.21 o 
  27   3   5      151.26      333.56    146.41 o 
  29   3   5      351.52      242.57    191.86 o 
  31   3   5      356.22      224.90    262.27 o 
  33   3   5        2.48      -24.87    184.58 o 
  35   3   5      421.89       56.66    200.62 o 
  37   3   5       54.30        8.92    211.09 o 
 -46   4   5      852.97      765.24    161.71 o 
 -44   4   5      491.01      267.18    134.14 o 
 -42   4   5     8444.23     8894.71    298.59 o 
 -40   4   5      242.87      344.75    126.63 o 
 -38   4   5    16704.01    17359.42    392.14 o 
 -36   4   5     4074.94     4456.83    208.65 o 
 -34   4   5     8165.29     8196.29    257.66 o 
 -32   4   5    10059.70    10097.52    272.58 o 
 -30   4   5    30112.33    29618.64    515.56 o 
 -28   4   5    20509.20    20020.42    370.68 o 
 -26   4   5       43.27      154.24     78.65 o 
 -24   4   5    51232.02    49531.72    554.07 o 
 -22   4   5     6646.55     6420.20    168.57 o 
 -20   4   5    31569.89    30413.38    403.30 o 
 -18   4   5    21138.90    21023.23    336.35 o 
 -16   4   5     3267.14     3199.83    124.89 o 
 -14   4   5    25471.33    23550.11    348.45 o 
 -12   4   5     3383.36     4003.35    214.16 o 
 -10   4   5    27233.30    26090.52    334.57 o 
  -8   4   5    10972.78     9691.01    168.26 o 
  -6   4   5     3941.06     5018.33    116.58 o 
  -4   4   5    59371.98    58694.87    794.98 o 
  -2   4   5     1831.09     1533.54     84.01 o 
   0   4   5   100360.92   103412.27   2366.42 o 
   2   4   5     7394.06     8499.01    275.93 o 
   4   4   5    99731.18   103167.18   1587.48 o 
   6   4   5    58837.82    59148.44   1050.55 o 
   8   4   5    24470.95    25713.27    421.95 o 
  10   4   5    43715.48    43445.80    586.42 o 
  12   4   5      300.74      225.32     75.92 o 
  14   4   5    40547.32    39171.84   1036.88 o 
  16   4   5     6100.02     5557.87    198.49 o 
  18   4   5    12577.48    12225.87    297.31 o 
  20   4   5    12921.73    13117.93    381.20 o 
  22   4   5     3353.24     2341.77    256.70 o 
  24   4   5    10598.48    10014.84    595.85 o 
  26   4   5     1647.84     1313.93    265.31 o 
  28   4   5     8523.55     6930.73    811.53 o 
  30   4   5     3718.45     3777.26    386.19 o 
  32   4   5     1999.79     1667.38    305.40 o 
  34   4   5    12849.64    14006.55    618.42 o 
  36   4   5      124.51      252.79    219.12 o 
 -45   5   5     4057.05     4705.61    323.18 o 
 -43   5   5       50.38        4.07    124.74 o 
 -41   5   5     7091.57     7497.34    279.84 o 
 -39   5   5     7969.73     8060.46    278.63 o 
 -37   5   5     4830.61     5102.15    251.95 o 
 -35   5   5    14738.92    14970.74    352.51 o 
 -33   5   5       58.69      144.17    107.31 o 
 -31   5   5    30588.72    30472.79    461.39 o 
 -29   5   5      961.43      914.21    108.76 o 
 -27   5   5     1907.08     1731.26    122.05 o 
 -25   5   5    10225.11     9838.32    225.52 o 
 -23   5   5    11628.69    11856.47    238.90 o 
 -21   5   5    30106.06    29228.34    441.82 o 
 -19   5   5      646.33      720.96    103.03 o 
 -17   5   5    43549.66    41172.92    564.11 o 
 -15   5   5     7580.08     7087.61    182.89 o 
 -13   5   5    24873.77    23513.57    368.79 o 
 -11   5   5    25210.43    23561.11    383.06 o 
  -9   5   5    12047.31    13556.58    252.62 o 
  -7   5   5    30327.06    28762.63    371.42 o 
  -5   5   5     3596.06     3689.31    118.70 o 
  -3   5   5    37412.41    37589.17    507.66 o 
  -1   5   5     3773.85     3052.81    121.94 o 
   1   5   5     8479.00     8658.69    230.70 o 
   3   5   5    38510.03    38266.09    598.37 o 
   5   5   5     6441.04     6925.01    356.31 o 
   7   5   5    26158.09    25935.21    555.01 o 
   9   5   5      175.55       83.23    106.66 o 
  11   5   5    18499.60    17784.97    455.38 o 
  13   5   5    36248.64    34978.73    609.76 o 
  15   5   5    11862.87    11698.19    361.37 o 
  17   5   5    22654.01    21885.44    521.93 o 
  19   5   5       73.97       -1.43    109.18 o 
  21   5   5    23190.35    21343.27    688.97 o 
  23   5   5     3705.56     3351.92    359.73 o 
  25   5   5     7640.92     6783.03    598.02 o 
  27   5   5     2977.91     2512.17    297.05 o 
  29   5   5      136.16     -106.47    175.92 o 
  31   5   5     7165.78     6504.63    440.72 o 
  33   5   5      953.83      737.06    275.33 o 
  35   5   5     7823.93     7071.84    486.29 o 
 -42   6   5      357.22      601.64    257.50 o 
 -40   6   5      332.66      585.88    365.98 o 
 -38   6   5      517.61      521.33    137.67 o 
 -36   6   5      466.55      298.22    124.56 o 
 -34   6   5       25.83      -97.74    106.08 o 
 -32   6   5     2775.07     2897.10    162.11 o 
 -30   6   5      306.19       78.26    161.27 o 
 -28   6   5    10149.75     9458.34    240.22 o 
 -26   6   5      193.79      103.22     97.04 o 
 -24   6   5      298.55      155.20    133.28 o 
 -22   6   5     4301.52     4179.32    169.32 o 
 -20   6   5      195.38      -94.77     91.89 o 
 -18   6   5     2155.77     2354.04    134.43 o 
 -16   6   5     1010.37      870.84    107.42 o 
 -14   6   5     3554.58     3820.20    183.17 o 
 -12   6   5     4003.03     3621.34    182.30 o 
 -10   6   5      124.45       46.92     66.30 o 
  -8   6   5     4024.16     3599.10    126.99 o 
  -6   6   5      538.25      353.24     67.40 o 
  -4   6   5       79.43      -39.01     50.38 o 
  -2   6   5      182.80       51.33     71.44 o 
   0   6   5     1017.66      921.34     95.29 o 
   2   6   5     7174.04     6915.71    225.32 o 
   4   6   5      197.04      145.50     95.76 o 
   6   6   5     2317.75     1910.96    142.90 o 
   8   6   5     5497.54     5449.68    264.53 o 
  10   6   5      541.84      538.11    129.92 o 
  12   6   5       51.36     -101.65    108.27 o 
  14   6   5     2781.59     2697.61    211.37 o 
  16   6   5     2326.14     2165.08    194.47 o 
  18   6   5     1663.25     1536.55    189.60 o 
  20   6   5      156.22       56.97    127.34 o 
  22   6   5      199.88      177.42    175.83 o 
  24   6   5        7.55      -30.35    240.84 o 
  26   6   5      426.68      288.12    200.11 o 
  28   6   5       38.27     -244.29    162.86 o 
  30   6   5        9.20       98.48    191.74 o 
  32   6   5      481.55      346.08    228.84 o 
 -41   7   5     2211.54     1900.87    569.03 o 
 -39   7   5     1518.51     2026.47    680.48 o 
 -37   7   5     2932.87     3112.60    345.28 o 
 -35   7   5     4853.53     5540.67    405.69 o 
 -33   7   5     2716.39     2921.92    252.94 o 
 -31   7   5    18492.09    20418.89    464.46 o 
 -29   7   5       45.20       95.48    116.07 o 
 -27   7   5     6417.44     6867.00    261.08 o 
 -25   7   5     4176.47     4165.87    206.60 o 
 -23   7   5        8.10       11.40     99.03 o 
 -21   7   5     7803.61     7698.47    306.39 o 
 -19   7   5      312.68      151.17    104.60 o 
 -17   7   5    15886.47    14934.70    322.54 o 
 -15   7   5     6295.85     6153.67    242.34 o 
 -13   7   5    14264.65    13840.61    297.82 o 
 -11   7   5    12978.46    12544.15    249.67 o 
  -9   7   5     4139.70     3958.85    148.01 o 
  -7   7   5    15776.74    15756.32    480.73 o 
  -5   7   5      144.37     -105.63     89.67 o 
  -3   7   5    30170.81    29973.02    541.88 o 
  -1   7   5     9899.71     9019.78    234.10 o 
   1   7   5    11196.50    10348.62    261.82 o 
   3   7   5    40671.16    39517.11    661.85 o 
   5   7   5     3923.09     3572.49    235.39 o 
   7   7   5    12838.61    13050.07    336.07 o 
   9   7   5     5198.75     4998.79    203.27 o 
  11   7   5     4357.50     3987.62    219.33 o 
  13   7   5     7848.96     7813.82    287.55 o 
  15   7   5     6566.62     6337.84    280.06 o 
  17   7   5    15055.52    15583.54    465.03 o 
  19   7   5      159.09       68.84    139.55 o 
  21   7   5     8408.61     9508.82    485.06 o 
  23   7   5     1598.13     1436.00    260.67 o 
  25   7   5     3628.93     3382.48    353.79 o 
  27   7   5     1816.49     1986.56    409.74 o 
  29   7   5      122.15      283.36    221.31 o 
  31   7   5     6213.53     6295.80    472.69 o 
 -38   8   5    10966.11    13379.16    634.75 o 
 -36   8   5     1215.74     1314.79    285.20 o 
 -34   8   5     6704.14     7000.01    449.99 o 
 -32   8   5    10656.08    10815.32    427.66 o 
 -30   8   5     2149.05     2252.75    236.53 o 
 -28   8   5    12690.54    13366.48    448.68 o 
 -26   8   5      218.03      257.02    160.83 o 
 -24   8   5    17418.87    18408.38    495.66 o 
 -22   8   5     4597.00     4864.69    212.21 o 
 -20   8   5     8659.92     9459.09    272.99 o 
 -18   8   5     7723.67     7964.32    270.61 o 
 -16   8   5     3581.73     3443.91    174.37 o 
 -14   8   5     9477.15     9093.04    297.95 o 
 -12   8   5      294.92      364.35    130.53 o 
 -10   8   5    18353.58    18918.16    373.16 o 
  -8   8   5     9420.29     9761.40    300.69 o 
  -6   8   5     6514.48     6709.25    223.37 o 
  -4   8   5    21848.28    22341.85    404.72 o 
  -2   8   5      871.54      638.55    138.42 o 
   0   8   5    32564.79    33319.25    730.03 o 
   2   8   5     6464.16     6286.46    320.84 o 
   4   8   5    12556.39    12981.93    427.67 o 
   6   8   5    20120.69    18828.70    522.22 o 
   8   8   5     4006.88     3433.31    244.81 o 
  10   8   5    14344.33    14554.89    398.79 o 
  12   8   5      343.84      247.32    136.29 o 
  14   8   5    18086.42    18024.12    472.68 o 
  16   8   5     5930.76     5679.00    274.53 o 
  18   8   5     9151.30     8811.74    372.30 o 
  20   8   5     4640.00     4495.66    454.94 o 
  22   8   5     1261.24     1470.64    274.00 o 
  24   8   5     7023.82     6809.98    458.26 o 
  26   8   5      693.46      407.34    239.82 o 
  28   8   5     5401.22     5696.98    486.67 o 
 -35   9   5      430.11      497.38    246.26 o 
 -33   9   5      254.12      328.19    201.15 o 
 -31   9   5        8.06     -250.10    166.73 o 
 -29   9   5       39.72      146.83    152.28 o 
 -27   9   5      117.74       -9.35    145.29 o 
 -25   9   5     1130.90      840.11    173.36 o 
 -23   9   5      130.22       14.67    300.92 o 
 -21   9   5      567.73      434.12    191.57 o 
 -19   9   5       72.25     -171.10    146.10 o 
 -17   9   5      277.75       51.43    275.12 o 
 -15   9   5      814.83      720.59    217.92 o 
 -13   9   5     1100.08     1126.97    207.45 o 
 -11   9   5       88.49     -102.95    158.57 o 
  -9   9   5      458.16      167.61    170.40 o 
  -7   9   5      368.31      366.60    174.23 o 
  -5   9   5      512.45      486.10    198.96 o 
  -3   9   5     3242.76     3649.47    272.27 o 
  -1   9   5     2376.05     2494.79    241.21 o 
   1   9   5     5865.36     6024.82    320.99 o 
   3   9   5      809.89      727.99    204.61 o 
   5   9   5       24.39     -186.72    218.53 o 
   7   9   5       61.66     -105.93    133.29 o 
   9   9   5      208.71      156.53    142.32 o 
  11   9   5      102.29        6.13    142.53 o 
  13   9   5      917.33     1055.72    185.63 o 
  15   9   5      252.84       81.71    144.36 o 
  17   9   5       68.13     -157.51    198.65 o 
  19   9   5       45.19       26.62    200.84 o 
  21   9   5      284.88      382.93    225.90 o 
  23   9   5      135.29      -40.94    213.57 o 
  25   9   5      424.80      469.37    263.58 o 
 -30  10   5      293.22       74.30    269.61 o 
 -28  10   5     4687.02     5941.42    481.79 o 
 -26  10   5      687.15      745.31    285.22 o 
 -24  10   5     4960.32     6000.82    460.57 o 
 -22  10   5      615.16     -130.47    234.61 o 
 -20  10   5      873.63      484.01    205.21 o 
 -18  10   5     1750.34     2054.89    325.19 o 
 -16  10   5      178.35      -35.99    224.09 o 
 -14  10   5     5881.01     6281.55    355.46 o 
 -12  10   5     3104.20     2960.25    283.51 o 
 -10  10   5     4501.71     4805.91    317.91 o 
  -8  10   5     6939.07     8227.42    384.00 o 
  -6  10   5     1392.18     1191.64    213.51 o 
  -4  10   5     1803.99     1801.82    240.31 o 
  -2  10   5       96.81     -153.63    160.44 o 
   0  10   5     4666.16     5175.58    320.44 o 
   2  10   5      326.27      298.72    184.89 o 
   4  10   5     1580.50     1720.82    197.88 o 
   6  10   5     5408.64     5341.08    293.05 o 
   8  10   5     1298.71     1061.02    178.97 o 
  10  10   5     1192.40     1097.85    187.16 o 
  12  10   5     1925.31     1645.70    204.73 o 
  14  10   5     1331.68     1393.99    197.59 o 
  16  10   5      484.98      325.99    165.88 o 
  18  10   5     1268.31     1045.20    294.29 o 
  20  10   5     1658.22     2282.38    338.38 o 
 -23  11   5      468.98      332.31    292.50 o 
 -21  11   5     5861.20     6661.40    725.01 o 
 -19  11   5      429.99      340.39    224.81 o 
 -17  11   5     6138.64     7287.18    453.16 o 
 -15  11   5     3547.16     4222.13    284.97 o 
 -13  11   5     2905.94     2970.62    255.28 o 
 -11  11   5     5965.83     6191.09    367.08 o 
  -9  11   5        3.12     -185.22    180.26 o 
  -7  11   5     5526.19     6172.78    365.46 o 
  -5  11   5       95.08      -83.02    186.25 o 
  -3  11   5     5076.81     5260.07    338.43 o 
  -1  11   5      760.54      437.36    202.55 o 
   1  11   5     1317.16     1273.07    232.07 o 
   3  11   5     9214.88    10161.84    801.14 o 
   5  11   5       67.46        1.96    261.54 o 
   7  11   5     3576.28     4205.37    324.42 o 
   9  11   5      188.49      589.80    177.04 o 
  11  11   5     4047.75     4380.82    282.02 o 
  13  11   5     3368.46     3536.42    270.37 o 
  15  11   5      235.00      285.42    208.04 o 
 -14  12   5      173.88      423.02    203.60 o 
 -12  12   5       28.51     -155.84    177.54 o 
 -10  12   5      651.79      623.48    222.52 o 
  -8  12   5      141.26      149.43    184.39 o 
  -6  12   5      347.06      484.45    226.88 o 
  -4  12   5      949.00     1270.53    256.49 o 
  -2  12   5       25.58     -269.67    179.78 o 
   0  12   5        1.21      -22.03    199.74 o 
   2  12   5       37.80       48.45    205.56 o 
   4  12   5       42.99      -28.64    194.65 o 
 -48   0   6     9240.08     9416.66    500.99 o 
 -46   0   6      626.09      751.74    228.17 o 
 -44   0   6     8779.75     9264.94    580.85 o 
 -42   0   6    11014.95    10415.63    484.78 o 
 -40   0   6     5077.57     4626.57    342.67 o 
 -38   0   6    14343.17    14097.80    531.12 o 
 -36   0   6      310.85      703.31    189.70 o 
 -34   0   6    23710.13    22735.42    659.52 o 
 -32   0   6     2083.89     2206.63    224.11 o 
 -30   0   6     7931.27     7604.44    348.32 o 
 -28   0   6    15966.78    15330.21    477.62 o 
 -26   0   6     2663.82     2163.08    191.32 o 
 -24   0   6    78256.60    77151.82   1168.13 o 
 -22   0   6     1969.24     2507.20    149.11 o 
 -20   0   6    41453.90    38725.96    641.15 o 
 -18   0   6    57936.66    64033.78    975.06 o 
 -16   0   6   150370.08   160855.58   2258.51 o 
 -14   0   6     9935.24    10009.37    303.69 o 
 -12   0   6    11970.58    11852.39    321.90 o 
 -10   0   6     4433.46     4113.03    186.71 o 
  -8   0   6      819.88     1406.92    169.43 o 
  -6   0   6    28694.68    28956.11   1418.32 o 
  -4   0   6    12738.75    13531.10    266.31 o 
  -2   0   6    73977.20    79553.05   1168.88 o 
   0   0   6     1365.12     2166.27    197.54 o 
   2   0   6      464.31      780.49    136.08 o 
   4   0   6    62988.24    64052.87   1250.95 o 
   6   0   6     1581.44     2165.30    160.60 o 
   8   0   6     3246.17     2371.67    235.16 o 
  10   0   6    35965.12    35109.66    622.88 o 
  12   0   6       61.69       57.29    156.24 o 
  14   0   6    41157.66    39274.57    699.42 o 
  16   0   6     2596.45     3052.73    211.05 o 
  18   0   6    13687.51    13120.72    431.14 o 
  20   0   6      461.43      270.66    140.41 o 
  22   0   6    19892.33    18643.05    564.30 o 
  24   0   6    11647.61    10740.91    772.92 o 
  26   0   6    10072.17     9629.96    420.14 o 
  28   0   6    15766.22    15670.59    555.42 o 
  30   0   6      601.75      873.07    210.88 o 
  32   0   6     6649.13     6776.72    398.22 o 
  34   0   6     3665.62     3111.93    314.98 o 
  36   0   6     4640.53     4135.30    357.42 o 
 -49   1   6      264.16       64.40    145.83 o 
 -47   1   6      106.67      105.39    143.14 o 
 -45   1   6     1934.87     2365.44    208.32 o 
 -43   1   6      198.87      177.82    134.56 o 
 -41   1   6     5956.99     6109.40    270.39 o 
 -39   1   6      873.77     1018.15    153.26 o 
 -37   1   6     6137.81     6612.06    262.29 o 
 -35   1   6     5560.78     5079.36    228.31 o 
 -33   1   6      532.32      509.93    119.60 o 
 -31   1   6     9765.02     9888.84    283.98 o 
 -29   1   6       26.01     -122.78     85.67 o 
 -27   1   6     7834.51     7957.19    206.24 o 
 -25   1   6    13327.57    13944.08    256.71 o 
 -23   1   6     1022.01      923.26     82.36 o 
 -21   1   6    10291.24     9610.52    199.11 o 
 -19   1   6      425.71      419.39     69.43 o 
 -17   1   6     1979.03     1610.62     77.38 o 
 -15   1   6     2225.90     3182.69    109.72 o 
 -13   1   6    14565.43    15860.17    281.21 o 
 -11   1   6    11659.72    11754.50    182.63 o 
  -9   1   6     2994.41     3492.90    123.72 o 
  -7   1   6    12504.55    12589.57    208.98 o 
  -5   1   6     1615.70     1825.85     95.68 o 
  -3   1   6    40034.33    43593.54    479.13 o 
  -1   1   6    30304.36    32927.19    422.20 o 
   1   1   6    68032.82    73992.85    954.39 o 
   3   1   6     6489.49     6289.95    168.03 o 
   5   1   6     4536.96     5378.08    148.18 o 
   7   1   6     4569.61     4524.56    183.67 o 
   9   1   6       28.10      135.50     60.81 o 
  11   1   6     6325.69     5790.56    184.88 o 
  13   1   6     1669.08     2028.49    124.82 o 
  15   1   6     9056.77     8674.85    236.89 o 
  17   1   6     5511.77     4987.56    191.52 o 
  19   1   6     4155.84     4350.69    185.80 o 
  21   1   6     1771.55     2092.54    166.48 o 
  23   1   6     3053.69     3040.53    245.35 o 
  25   1   6     3403.82     3385.86    226.82 o 
  27   1   6     1144.11     1063.12    173.11 o 
  29   1   6      776.59     1206.61    181.76 o 
  31   1   6     7602.00     7459.00    427.27 o 
  33   1   6      668.83      534.45    143.34 o 
  35   1   6     2340.45     2313.62    204.77 o 
  37   1   6      156.72       72.71    138.12 o 
 -48   2   6     2274.92     2912.24    234.41 o 
 -46   2   6      162.67      218.57    147.58 o 
 -44   2   6     4813.83     5714.12    348.37 o 
 -42   2   6      182.79       77.43    172.35 o 
 -40   2   6     6993.69     6724.42    277.47 o 
 -38   2   6      800.83      810.14    144.32 o 
 -36   2   6     2961.87     2998.24    206.27 o 
 -34   2   6     3594.96     3404.84    195.65 o 
 -32   2   6     1237.71     1318.83    141.37 o 
 -30   2   6    13539.64    13191.35    325.28 o 
 -28   2   6     2395.32     2302.79    123.57 o 
 -26   2   6     3989.64     3895.39    147.16 o 
 -24   2   6    15759.10    15738.15    282.41 o 
 -22   2   6      989.72      911.28     84.27 o 
 -20   2   6    12952.78    13244.43    279.00 o 
 -18   2   6     5797.07     6428.44    183.51 o 
 -16   2   6    65468.28    74232.40    976.20 o 
 -14   2   6    23039.20    25065.95    356.63 o 
 -12   2   6    42611.53    48620.37    659.81 o 
 -10   2   6    56568.79    63018.48   1062.78 o 
  -8   2   6     4595.53     5993.23    159.60 o 
  -6   2   6    37683.01    44189.02    617.99 o 
  -4   2   6     4742.45     4820.54    187.00 o 
  -2   2   6    36005.09    40662.32    712.34 o 
   0   2   6    15106.66    16120.14    274.77 o 
   2   2   6      279.41      205.68     93.22 o 
   4   2   6    47899.81    51426.88    744.34 o 
   6   2   6       41.76       81.65     68.66 o 
   8   2   6    14225.67    15600.87    301.15 o 
  10   2   6     5567.92     5622.31    182.17 o 
  12   2   6     5240.49     5942.99    190.16 o 
  14   2   6    16922.69    16409.29    335.30 o 
  16   2   6     1446.72     1276.29    124.54 o 
  18   2   6     9160.73     9897.16    324.90 o 
  20   2   6     2701.29     2601.03    157.87 o 
  22   2   6     7146.36     7591.07    247.56 o 
  24   2   6    15090.81    15661.50    440.10 o 
  26   2   6     4533.60     4356.48    255.72 o 
  28   2   6     7755.59     8600.45    365.78 o 
  30   2   6      478.00      347.92    155.29 o 
  32   2   6     2416.52     2944.35    272.04 o 
  34   2   6     1329.99      880.97    240.18 o 
  36   2   6      194.94      296.12    212.78 o 
 -47   3   6     6692.54     6293.79    307.10 o 
 -45   3   6     3925.59     3740.34    266.78 o 
 -43   3   6     4299.22     4669.19    254.89 o 
 -41   3   6    21273.55    21184.54    493.93 o 
 -39   3   6      162.77      355.26    132.72 o 
 -37   3   6    21529.27    21903.00    480.51 o 
 -35   3   6     6390.09     6578.02    352.29 o 
 -33   3   6     4008.44     3905.30    202.52 o 
 -31   3   6    10848.24    10589.57    297.83 o 
 -29   3   6     4768.27     4924.51    177.68 o 
 -27   3   6    46443.45    47161.89    640.61 o 
 -25   3   6     5390.99     5012.51    175.73 o 
 -23   3   6    47576.08    47968.10    705.65 o 
 -21   3   6    35778.84    34920.39    561.24 o 
 -19   3   6    14278.24    14832.19    297.93 o 
 -17   3   6    37359.99    34412.09    523.80 o 
 -15   3   6    18733.35    20792.92    356.89 o 
 -13   3   6   212911.86   217679.70   2340.65 o 
 -11   3   6    47608.59    48913.83    657.67 o 
  -9   3   6    60938.59    59726.05    642.02 o 
  -7   3   6   109061.69   113497.20   1244.97 o 
  -5   3   6    18206.66    16081.02    332.70 o 
  -3   3   6   134614.44   137796.80   1700.44 o 
  -1   3   6       60.83      290.08    103.55 o 
   1   3   6   152668.70   155934.23   2704.88 o 
   3   3   6     2607.07     2635.54    113.76 o 
   5   3   6    53850.05    53699.30    751.06 o 
   7   3   6    41201.21    39529.08    627.14 o 
   9   3   6     7277.94     7080.51    196.86 o 
  11   3   6    72821.41    71209.63    987.15 o 
  13   3   6       24.76       88.45     80.72 o 
  15   3   6    39044.81    38257.47    612.22 o 
  17   3   6    39035.82    39430.69    882.16 o 
  19   3   6     6187.64     5972.86    218.10 o 
  21   3   6    28378.19    28782.23    559.68 o 
  23   3   6     1344.28     1180.60    161.50 o 
  25   3   6    29658.15    27254.67    803.88 o 
  27   3   6    12319.27    11868.09    516.08 o 
  29   3   6     7379.67     6919.26    414.12 o 
  31   3   6    16991.99    17722.11    667.12 o 
  33   3   6     6308.74     5460.26    404.31 o 
  35   3   6    10311.44    10783.25    793.21 o 
 -46   4   6      248.13      242.98    141.12 o 
 -44   4   6     3828.48     4430.29    236.09 o 
 -42   4   6      796.12      707.62    145.82 o 
 -40   4   6     1066.46     1259.45    154.97 o 
 -38   4   6     3571.42     3784.52    202.55 o 
 -36   4   6      414.75      608.65    125.64 o 
 -34   4   6    17756.67    18172.89    378.81 o 
 -32   4   6       89.16      295.71    105.86 o 
 -30   4   6       18.33      -74.05     78.35 o 
 -28   4   6    10607.66    10208.47    260.85 o 
 -26   4   6      671.43      697.33     92.64 o 
 -24   4   6     6138.63     5740.47    168.59 o 
 -22   4   6     2759.06     2647.93    117.67 o 
 -20   4   6    13768.36    13767.76    264.21 o 
 -18   4   6      434.13      338.10     85.05 o 
 -16   4   6    35277.92    33953.52    464.29 o 
 -14   4   6    11504.09    11865.70    248.16 o 
 -12   4   6     1184.62     1303.10     92.46 o 
 -10   4   6     1404.46     1403.05     81.81 o 
  -8   4   6       27.39       35.43     58.76 o 
  -6   4   6    44251.85    45821.91    540.77 o 
  -4   4   6      446.09      300.86     74.60 o 
  -2   4   6    10827.71    12138.04    337.25 o 
   0   4   6     2641.26     1475.32    198.74 o 
   2   4   6     3001.76     2521.06    171.23 o 
   4   4   6      416.13      597.01    115.38 o 
   6   4   6      518.98      515.62    118.94 o 
   8   4   6      362.92      251.32     69.59 o 
  10   4   6     7231.77     7339.16    203.59 o 
  12   4   6     5033.68     5586.64    239.51 o 
  14   4   6    15175.36    15262.72    327.72 o 
  16   4   6     1374.85     1537.70    198.20 o 
  18   4   6    12834.54    12365.44    376.16 o 
  20   4   6     2000.87     2124.99    184.90 o 
  22   4   6     4400.60     4486.93    410.74 o 
  24   4   6      529.13      505.71    198.47 o 
  26   4   6      389.33      787.90    217.90 o 
  28   4   6     5974.23     5806.48    470.56 o 
  30   4   6      189.61       86.83    249.43 o 
  32   4   6     2332.19     1806.99    290.43 o 
  34   4   6      475.70      815.88    256.10 o 
 -45   5   6     1391.25     1593.26    206.73 o 
 -43   5   6      162.45      304.94    137.64 o 
 -41   5   6     1966.22     2501.67    192.69 o 
 -39   5   6        3.60     -113.98    111.35 o 
 -37   5   6     5940.25     6902.33    253.84 o 
 -35   5   6      120.92      -69.72    107.07 o 
 -33   5   6     4408.00     5005.98    324.28 o 
 -31   5   6      685.99      665.38    107.96 o 
 -29   5   6      330.13      126.15     89.82 o 
 -27   5   6     8827.66     8832.34    228.50 o 
 -25   5   6      329.10        0.72     80.20 o 
 -23   5   6     2955.00     2954.36    142.19 o 
 -21   5   6     1661.36     1569.40    127.35 o 
 -19   5   6       18.82      -46.71     78.54 o 
 -17   5   6      304.45      162.76     73.97 o 
 -15   5   6        0.80      -55.00     58.71 o 
 -13   5   6     6492.93     6572.16    157.68 o 
 -11   5   6     9456.57     9624.05    183.08 o 
  -9   5   6     1178.79     1582.58     80.76 o 
  -7   5   6     3156.73     3409.58    119.94 o 
  -5   5   6      484.78      898.18     97.02 o 
  -3   5   6    10153.20    10360.63    204.01 o 
  -1   5   6      959.74     1314.32    106.26 o 
   1   5   6     3970.68     4169.59    167.19 o 
   3   5   6      411.57      148.13     79.84 o 
   5   5   6       87.85      -38.88    103.19 o 
   7   5   6     1568.55     1450.66    161.70 o 
   9   5   6     1696.10     1458.49    165.74 o 
  11   5   6     7592.31     7205.17    255.21 o 
  13   5   6      212.97     -151.16    100.77 o 
  15   5   6     1236.28     1444.56    289.31 o 
  17   5   6     1917.25     1693.64    175.64 o 
  19   5   6     2044.31     1702.53    182.05 o 
  21   5   6      106.72       -9.06    167.56 o 
  23   5   6      232.17     -107.84    211.72 o 
  25   5   6     1503.71     1353.36    257.30 o 
  27   5   6     1489.08     1269.75    250.90 o 
  29   5   6     1291.96     1318.10    264.02 o 
  31   5   6      551.57      618.28    234.46 o 
  33   5   6      242.10      239.23    224.32 o 
 -42   6   6      835.82      814.41    174.40 o 
 -40   6   6     6435.30     7133.28    390.74 o 
 -38   6   6     6005.21     6133.65    251.53 o 
 -36   6   6     1529.00     1679.29    159.80 o 
 -34   6   6    11947.03    11812.13    312.51 o 
 -32   6   6        8.27      175.14     99.75 o 
 -30   6   6    12390.67    13176.04    285.75 o 
 -28   6   6    13030.53    13629.65    310.18 o 
 -26   6   6     6939.09     7037.40    221.10 o 
 -24   6   6    31832.63    31681.17    492.77 o 
 -22   6   6        2.78     -133.12     88.75 o 
 -20   6   6    23490.16    22955.20    428.77 o 
 -18   6   6     8961.63     8568.94    206.09 o 
 -16   6   6    14618.14    14289.01    307.11 o 
 -14   6   6    38063.11    36071.37    468.83 o 
 -12   6   6     5271.05     4718.20    165.47 o 
 -10   6   6    35568.10    33981.11    493.41 o 
  -8   6   6       45.71      -41.97     95.07 o 
  -6   6   6    58663.92    57240.43    658.54 o 
  -4   6   6      185.11      172.14    160.23 o 
  -2   6   6    23753.87    22838.72    366.48 o 
   0   6   6    15034.38    14647.90    328.28 o 
   2   6   6     6955.33     6283.31    217.87 o 
   4   6   6    16485.86    16202.61    353.00 o 
   6   6   6     3325.86     3265.52    172.17 o 
   8   6   6    12668.11    11811.36    525.76 o 
  10   6   6    20226.01    19616.09    440.86 o 
  12   6   6     7536.35     7085.08    267.91 o 
  14   6   6    18054.02    18041.23    531.84 o 
  16   6   6      157.11       13.66    233.40 o 
  18   6   6    14896.35    14137.15    433.98 o 
  20   6   6     2559.65     2524.30    286.75 o 
  22   6   6     8915.42     8543.11    460.42 o 
  24   6   6     4345.89     4360.24    365.65 o 
  26   6   6     1038.06      445.35    220.68 o 
  28   6   6     8016.97     7921.47    473.73 o 
  30   6   6       18.66       90.41    218.29 o 
  32   6   6    11160.17    12301.48    613.24 o 
 -41   7   6     3296.42     3419.59    950.67 o 
 -39   7   6      678.29      445.17    235.34 o 
 -37   7   6     1634.34     2234.63    370.15 o 
 -35   7   6     2466.46     2942.42    341.36 o 
 -33   7   6     2879.67     2744.50    256.23 o 
 -31   7   6     6753.52     7133.54    277.67 o 
 -29   7   6     6894.97     7456.39    276.87 o 
 -27   7   6     9981.55    10330.06    310.85 o 
 -25   7   6       67.58      123.14    107.85 o 
 -23   7   6     9306.47     9206.82    402.01 o 
 -21   7   6     3624.22     4066.29    248.59 o 
 -19   7   6     1739.73     2128.30    225.30 o 
 -17   7   6    15029.41    15143.00    371.39 o 
 -15   7   6     3254.10     3089.32    157.48 o 
 -13   7   6    11286.97    11201.42    263.80 o 
 -11   7   6    10660.60     9583.00    237.83 o 
  -9   7   6    11081.09    11530.14    344.11 o 
  -7   7   6     8463.15     8373.76    225.33 o 
  -5   7   6     8082.07     8125.30    248.15 o 
  -3   7   6    16579.27    16494.47    595.84 o 
  -1   7   6       11.75     -189.87    126.58 o 
   1   7   6    19732.08    19796.30    637.89 o 
   3   7   6    15515.61    15123.45    449.97 o 
   5   7   6    17399.74    16814.42    477.39 o 
   7   7   6    14786.24    14816.24    449.75 o 
   9   7   6      741.41      495.64    161.42 o 
  11   7   6    13247.56    13594.01    400.90 o 
  13   7   6      206.23      170.56    136.92 o 
  15   7   6     5230.21     4970.38    253.25 o 
  17   7   6     5460.31     5257.94    292.32 o 
  19   7   6     1306.15     1048.21    248.27 o 
  21   7   6     3646.74     4189.96    393.05 o 
  23   7   6      458.50       14.66    198.99 o 
  25   7   6     4513.18     4764.41    637.84 o 
  27   7   6      338.63      209.49    402.54 o 
  29   7   6     3312.45     3735.04    887.92 o 
 -38   8   6     2463.84     2628.68    350.47 o 
 -36   8   6      160.97      158.37    216.64 o 
 -34   8   6       69.58      183.60    179.96 o 
 -32   8   6       20.62     -211.39    149.41 o 
 -30   8   6     1364.71     1438.15    208.39 o 
 -28   8   6      106.85     -157.52    139.35 o 
 -26   8   6      175.11      101.38    108.43 o 
 -24   8   6     1797.94     2060.81    236.90 o 
 -22   8   6       63.74       84.29    123.15 o 
 -20   8   6     5484.03     5667.52    225.71 o 
 -18   8   6      344.09      239.07    132.33 o 
 -16   8   6       63.39      169.74    122.84 o 
 -14   8   6     3441.92     2913.95    194.68 o 
 -12   8   6      573.00      436.19    235.41 o 
 -10   8   6     5217.06     5073.09    291.59 o 
  -8   8   6      939.20      835.07    249.61 o 
  -6   8   6     2835.58     2627.77    231.51 o 
  -4   8   6     1364.04     1228.58    195.94 o 
  -2   8   6     3754.31     4144.83    268.83 o 
   0   8   6     6177.05     5846.01    307.93 o 
   2   8   6     5901.70     6080.74    316.23 o 
   4   8   6      784.74      393.08    171.61 o 
   6   8   6     1528.60     1048.57    195.12 o 
   8   8   6     1633.01     1722.24    214.16 o 
  10   8   6     3346.35     2754.18    263.81 o 
  12   8   6      740.46      680.04    159.24 o 
  14   8   6     5189.54     4926.23    262.03 o 
  16   8   6      214.86       77.77    155.22 o 
  18   8   6     4471.48     4840.80    750.83 o 
  20   8   6       59.35      -46.28    183.88 o 
  22   8   6     2866.00     2847.75    337.78 o 
  24   8   6       79.21      -71.99    200.45 o 
  26   8   6      106.13      130.30    215.85 o 
 -35   9   6     2708.14     2474.91    473.19 o 
 -33   9   6     7630.84     8737.90    512.82 o 
 -31   9   6     5393.97     5386.12    435.55 o 
 -29   9   6     2121.04     2390.86    481.21 o 
 -27   9   6     9064.72     9985.42   1165.88 o 
 -25   9   6      320.44     -164.62    236.71 o 
 -23   9   6     7966.09     8710.01    586.85 o 
 -21   9   6     2432.36     2904.45    270.30 o 
 -19   9   6     5454.17     5052.06    321.55 o 
 -17   9   6    13449.71    13511.31    472.78 o 
 -15   9   6      485.77       41.23    171.92 o 
 -13   9   6     8090.81     8029.83    372.38 o 
 -11   9   6     5165.89     5075.00    314.11 o 
  -9   9   6     5437.32     5471.53    319.31 o 
  -7   9   6     8097.99     7888.74    420.06 o 
  -5   9   6     3877.54     3473.63    296.40 o 
  -3   9   6    27210.46    27497.03    678.74 o 
  -1   9   6        0.57      124.56    169.97 o 
   1   9   6    15163.49    15765.53    496.74 o 
   3   9   6    17133.22    17911.31    537.31 o 
   5   9   6     7576.22     6612.93    349.45 o 
   7   9   6     5354.44     5708.22    281.96 o 
   9   9   6     2053.95     1818.10    197.81 o 
  11   9   6    10807.66    10245.30    492.66 o 
  13   9   6     1186.37     1198.73    200.35 o 
  15   9   6     9375.17    10089.70    493.53 o 
  17   9   6     5710.04     4904.07    461.77 o 
  19   9   6     1474.11     1142.03    271.41 o 
  21   9   6     3876.93     3286.61    362.71 o 
  23   9   6      195.61      364.87    241.45 o 
 -30  10   6     2812.42     3636.68    419.95 o 
 -28  10   6      676.32      483.38    278.17 o 
 -26  10   6     1580.34     1373.60    314.86 o 
 -24  10   6     3228.78     3575.47    737.09 o 
 -22  10   6       50.85      -89.38    245.11 o 
 -20  10   6     1875.66     2002.57    221.93 o 
 -18  10   6     1365.15     1114.20    229.53 o 
 -16  10   6     4380.59     4514.63    320.67 o 
 -14  10   6     2447.53     2470.90    263.93 o 
 -12  10   6       58.85       -5.03    173.36 o 
 -10  10   6     2977.67     3059.21    401.71 o 
  -8  10   6      361.75      587.20    201.19 o 
  -6  10   6     2396.67     2743.77    392.34 o 
  -4  10   6     1084.61     1020.95    215.02 o 
  -2  10   6      142.63     -157.21    219.61 o 
   0  10   6     3098.41     3781.95    293.95 o 
   2  10   6       16.38      -74.88    170.46 o 
   4  10   6     8142.53     9077.78    405.96 o 
   6  10   6       15.26     -125.61    144.33 o 
   8  10   6     3930.77     4698.50    282.20 o 
  10  10   6     2662.29     2815.65    232.82 o 
  12  10   6      864.66      893.06    183.47 o 
  14  10   6     1238.19     1099.77    194.06 o 
  16  10   6        7.34     -121.14    209.35 o 
  18  10   6     2757.07     3179.69    819.99 o 
 -23  11   6      858.19     1031.19    327.80 o 
 -21  11   6      738.61      603.44    470.91 o 
 -19  11   6     1044.94     1140.36    213.58 o 
 -17  11   6     1175.75      807.91    265.50 o 
 -15  11   6     1155.12     1689.02    260.05 o 
 -13  11   6      399.61      122.90    200.58 o 
 -11  11   6       47.84     -159.29    179.20 o 
  -9  11   6      368.29      434.64    201.05 o 
  -7  11   6       87.42     -255.74    170.49 o 
  -5  11   6       51.26     -269.52    179.68 o 
  -3  11   6      372.69      527.18    207.61 o 
  -1  11   6      192.49      220.04    188.70 o 
   1  11   6      351.57      326.38    201.88 o 
   3  11   6      664.32      689.60    244.40 o 
   5  11   6       27.17      -84.29    154.83 o 
   7  11   6        2.27      -35.29    162.90 o 
   9  11   6       61.94     -131.75    164.92 o 
  11  11   6       22.79      -42.14    160.34 o 
  13  11   6      654.16     1049.03    207.90 o 
 -12  12   6     2008.71     2644.08    264.93 o 
 -10  12   6     5650.83     6646.17    399.46 o 
  -8  12   6      183.11      587.64    231.80 o 
  -6  12   6     5795.00     6838.24    400.17 o 
  -4  12   6      974.58      869.70    237.21 o 
  -2  12   6     1352.12     1866.52    272.84 o 
   0  12   6     5724.25     6838.62    400.62 o 
   2  12   6      281.03      456.36    219.22 o 
 -49   1   7       74.57      197.19    152.30 o 
 -47   1   7     7697.61     6958.89    312.96 o 
 -45   1   7      419.55      476.69    151.49 o 
 -43   1   7    14859.70    14787.42    411.43 o 
 -41   1   7    10816.86    10958.82    344.63 o 
 -39   1   7      264.53      287.79    128.50 o 
 -37   1   7    19347.24    18596.67    576.12 o 
 -35   1   7     5455.47     5858.97    302.79 o 
 -33   1   7    21171.70    20111.31    427.36 o 
 -31   1   7     9874.84     9529.34    279.11 o 
 -29   1   7    10423.27    10498.28    281.59 o 
 -27   1   7    27386.55    27360.17    413.51 o 
 -25   1   7     9634.81    10209.85    218.25 o 
 -23   1   7     6314.59     5377.15    155.26 o 
 -21   1   7     1506.63     1328.24     76.03 o 
 -19   1   7    80508.77    84066.38   1362.36 o 
 -17   1   7     1826.50     1476.67     92.56 o 
 -15   1   7    26365.82    28673.03    445.04 o 
 -13   1   7    46300.88    46291.57    525.52 o 
 -11   1   7     1113.32     1214.17     89.42 o 
  -9   1   7    66610.74    67326.67    800.03 o 
  -7   1   7     2943.29     3344.26    111.40 o 
  -5   1   7    24953.24    24710.55    301.97 o 
  -3   1   7    40672.10    43023.08    486.83 o 
  -1   1   7       70.96       14.78     53.65 o 
   1   1   7    62612.61    67509.13    806.12 o 
   3   1   7     8786.36    10091.08    202.19 o 
   5   1   7    24982.69    26961.48    389.74 o 
   7   1   7    33739.52    35922.55    556.78 o 
   9   1   7    54530.10    56177.75    788.50 o 
  11   1   7    37847.41    37957.12    525.24 o 
  13   1   7     2281.91     2830.15    129.13 o 
  15   1   7    25902.77    26617.27    419.87 o 
  17   1   7        1.96      -41.76     72.28 o 
  19   1   7    19948.61    18974.48    350.94 o 
  21   1   7    12516.02    12041.65    340.49 o 
  23   1   7     5888.51     5347.87    255.67 o 
  25   1   7    13734.56    14029.64    361.48 o 
  27   1   7     1350.61     1076.09    149.37 o 
  29   1   7     9285.03     9470.75    316.31 o 
  31   1   7      243.49      121.76    121.84 o 
  33   1   7     2008.87     2427.45    205.45 o 
  35   1   7     7878.09     7936.50    327.60 o 
 -48   2   7     6976.22     7501.83    332.42 o 
 -46   2   7     3207.13     3935.61    251.58 o 
 -44   2   7     9596.69     9752.30    343.01 o 
 -42   2   7      999.90      856.80    157.96 o 
 -40   2   7    17984.09    18229.74    444.42 o 
 -38   2   7      293.78      414.35    132.91 o 
 -36   2   7     3442.21     3582.82    206.14 o 
 -34   2   7     9375.94     9064.31    337.14 o 
 -32   2   7     6431.37     6646.27    244.99 o 
 -30   2   7    38982.05    38635.05    554.13 o 
 -28   2   7     2203.28     2106.47    121.02 o 
 -26   2   7    39292.27    38861.78    540.66 o 
 -24   2   7     7831.54     8067.71    198.57 o 
 -22   2   7    19069.16    18952.86    384.03 o 
 -20   2   7    14791.24    13551.67    266.98 o 
 -18   2   7       30.30      184.86     73.30 o 
 -16   2   7    32787.59    31860.82    537.61 o 
 -14   2   7    22805.52    24660.66    482.64 o 
 -12   2   7    72232.66    76909.04    993.73 o 
 -10   2   7    40181.59    44796.06    557.76 o 
  -8   2   7    77077.64    87568.74   1330.37 o 
  -6   2   7    58133.51    62831.65    996.20 o 
  -4   2   7     6549.46     8972.32    477.31 o 
  -2   2   7   101787.27   106215.13   2026.21 o 
   0   2   7    22966.98    23277.22    371.34 o 
   2   2   7    43831.43    43047.21    678.93 o 
   4   2   7    40119.84    39321.78    916.94 o 
   6   2   7     3133.13     3064.24    116.39 o 
   8   2   7    99603.66    99906.28   1510.84 o 
  10   2   7     6885.59     6747.23    228.73 o 
  12   2   7    29257.67    28382.44    485.82 o 
  14   2   7     8428.42     8151.05    238.36 o 
  16   2   7     4362.45     4735.21    239.81 o 
  18   2   7     8603.67     8633.74    255.17 o 
  20   2   7     3375.96     3417.43    180.18 o 
  22   2   7    31692.68    31077.08    563.61 o 
  24   2   7     1509.22     1292.50    175.48 o 
  26   2   7    13413.53    13036.60    429.19 o 
  28   2   7    13516.36    13318.27    432.36 o 
  30   2   7     9219.30     7972.10    442.82 o 
  32   2   7     7929.30     7367.81    567.00 o 
  34   2   7        2.69     -129.94    146.52 o 
 -47   3   7      567.38      573.72    169.47 o 
 -45   3   7      531.07      607.26    163.01 o 
 -43   3   7      659.20      344.83    150.48 o 
 -41   3   7      150.49      216.85    135.59 o 
 -39   3   7      577.37      254.88    132.42 o 
 -37   3   7       19.98      -35.10    117.17 o 
 -35   3   7     1511.32     1204.60    153.45 o 
 -33   3   7      126.51       72.28    112.52 o 
 -31   3   7       31.77       52.21     92.75 o 
 -29   3   7      137.93       73.34     87.67 o 
 -27   3   7      472.46      436.80    119.28 o 
 -25   3   7     3346.51     3373.95    167.96 o 
 -23   3   7      959.09      986.31     95.54 o 
 -21   3   7      167.20      115.87     78.65 o 
 -19   3   7      673.34      797.93     96.52 o 
 -17   3   7     2513.17     2675.18    129.44 o 
 -15   3   7      786.26      679.43     86.68 o 
 -13   3   7     3586.84     3572.03    141.85 o 
 -11   3   7       88.47       42.82     43.88 o 
  -9   3   7     4791.48     4857.67    113.47 o 
  -7   3   7    12066.16    12855.17    223.44 o 
  -5   3   7    24895.56    25903.81    408.19 o 
  -3   3   7     4411.27     5070.88    218.77 o 
  -1   3   7        1.03        2.31     91.58 o 
   1   3   7     4880.70     5201.40    224.02 o 
   3   3   7    25505.12    28864.08    459.22 o 
   5   3   7     1766.26     1821.82    107.46 o 
   7   3   7      503.10      544.54     86.74 o 
   9   3   7      206.56       -2.58     74.46 o 
  11   3   7     2366.03     2288.88    135.16 o 
  13   3   7      964.72      829.90    110.15 o 
  15   3   7        0.34      -27.18     89.71 o 
  17   3   7      576.61      722.40    176.75 o 
  19   3   7     1223.88     1528.54    137.27 o 
  21   3   7      379.72      130.56    122.23 o 
  23   3   7     2276.05     1860.77    247.76 o 
  25   3   7      965.41      634.77    214.28 o 
  27   3   7      620.38      574.35    381.88 o 
  29   3   7      208.45      -18.57    175.41 o 
  31   3   7      668.23      452.99    230.67 o 
  33   3   7        2.82     -175.99    194.56 o 
 -46   4   7     2735.51     3215.87    389.37 o 
 -44   4   7     5403.65     5448.56    252.89 o 
 -42   4   7       14.27       79.39    123.04 o 
 -40   4   7    11007.37    11344.46    394.35 o 
 -38   4   7     1585.86     1911.54    181.94 o 
 -36   4   7     4625.74     4794.06    236.36 o 
 -34   4   7     5763.49     6025.67    326.14 o 
 -32   4   7     5219.14     4784.66    192.76 o 
 -30   4   7    23888.93    23074.36    460.85 o 
 -28   4   7     3560.98     3235.78    158.14 o 
 -26   4   7    31104.84    30114.02    467.43 o 
 -24   4   7     9921.27    10196.11    217.21 o 
 -22   4   7    16506.82    16367.94    300.43 o 
 -20   4   7    22434.74    21962.13    387.02 o 
 -18   4   7     7221.50     7258.94    222.88 o 
 -16   4   7    46765.48    46644.28    596.71 o 
 -14   4   7      691.39      697.26     65.20 o 
 -12   4   7    23215.09    23313.54    312.42 o 
 -10   4   7     4689.06     4785.11    120.02 o 
  -8   4   7     4268.11     4373.82    107.50 o 
  -6   4   7    42962.54    40333.86    587.65 o 
  -4   4   7       49.93       76.58     98.20 o 
  -2   4   7    32902.34    33347.08    642.85 o 
   0   4   7     6778.03     7427.89    267.91 o 
   2   4   7    13665.08    13763.52    368.83 o 
   4   4   7    15252.06    14884.56    387.66 o 
   6   4   7     5601.59     6143.58    257.04 o 
   8   4   7    18604.21    18486.96    348.61 o 
  10   4   7      740.00     1098.91    150.18 o 
  12   4   7    29857.05    30243.22    636.79 o 
  14   4   7     4290.17     3928.40    228.01 o 
  16   4   7     6134.95     6427.17    282.98 o 
  18   4   7     5965.90     5680.86    485.04 o 
  20   4   7     3530.41     3411.70    227.69 o 
  22   4   7    17491.35    17416.53    627.37 o 
  24   4   7      918.34      826.63    223.78 o 
  26   4   7     6687.05     5446.66    387.17 o 
  28   4   7     4191.91     4269.98    364.90 o 
  30   4   7     2420.06     2357.37    308.42 o 
  32   4   7     3945.06     4195.08    381.84 o 
 -45   5   7       16.43       65.20    137.26 o 
 -43   5   7     8240.37     9268.86    310.94 o 
 -41   5   7     7259.32     7281.81    285.28 o 
 -39   5   7     1678.91     1897.21    166.80 o 
 -37   5   7    10838.14    11107.55    373.92 o 
 -35   5   7      108.24      247.63    113.20 o 
 -33   5   7    29714.85    30309.03    515.65 o 
 -31   5   7     3116.90     3192.13    156.14 o 
 -29   5   7    16019.35    16804.25    311.47 o 
 -27   5   7    30150.28    30041.99    439.16 o 
 -25   5   7     9718.83    10258.98    296.66 o 
 -23   5   7    15096.14    14580.67    323.79 o 
 -21   5   7      116.51       15.28    132.45 o 
 -19   5   7    19555.24    18368.94    334.53 o 
 -17   5   7    15482.29    14474.11    268.79 o 
 -15   5   7     6921.80     6444.99    178.63 o 
 -13   5   7    16127.85    15635.35    249.09 o 
 -11   5   7       22.66      -72.47     65.95 o 
  -9   5   7    21904.20    21065.41    431.66 o 
  -7   5   7    12816.46    13548.88    204.24 o 
  -5   5   7    52670.00    52558.90    758.85 o 
  -3   5   7     6679.46     6399.25    268.60 o 
  -1   5   7     6513.27     6421.10    269.00 o 
   1   5   7    39557.19    38067.48    878.59 o 
   3   5   7     4668.08     4685.76    258.28 o 
   5   5   7    21726.73    21716.08    513.01 o 
   7   5   7     7971.16     7248.13    609.85 o 
   9   5   7     7248.57     6982.13    292.66 o 
  11   5   7    22556.78    22159.46    466.85 o 
  13   5   7     3411.59     3046.21    574.40 o 
  15   5   7    21195.65    21195.76    529.42 o 
  17   5   7      200.84        2.29    122.14 o 
  19   5   7    14421.71    12901.30    411.83 o 
  21   5   7     2945.46     3080.44    306.59 o 
  23   5   7     2660.73     3059.73    320.37 o 
  25   5   7     4034.52     3829.12    347.43 o 
  27   5   7      195.62      201.38    206.40 o 
  29   5   7     6867.61     6517.09    450.06 o 
  31   5   7      407.51      578.24    247.62 o 
 -44   6   7      226.51     -130.36    134.22 o 
 -42   6   7      261.66      314.63    139.38 o 
 -40   6   7     1248.56     1356.75    163.22 o 
 -38   6   7      194.66      107.44    139.01 o 
 -36   6   7      852.71      911.35    139.19 o 
 -34   6   7      886.58      686.13    129.87 o 
 -32   6   7      442.41      261.67    111.32 o 
 -30   6   7     1145.00     1257.88    156.22 o 
 -28   6   7      202.17     -138.18     92.12 o 
 -26   6   7     4957.99     5546.86    292.39 o 
 -24   6   7     1389.44     1287.83    137.31 o 
 -22   6   7        2.27      -38.05     90.30 o 
 -20   6   7     1329.08     1438.43    124.81 o 
 -18   6   7       31.10       41.06     73.44 o 
 -16   6   7     1440.97     1358.13     98.98 o 
 -14   6   7      570.79      499.34     78.65 o 
 -12   6   7      116.02      174.09     67.48 o 
 -10   6   7     4749.60     4808.79    156.80 o 
  -8   6   7     3756.99     3956.85    136.82 o 
  -6   6   7        2.06       72.49     69.02 o 
  -4   6   7      246.54      301.12    127.05 o 
  -2   6   7     4362.56     3947.27    234.87 o 
   0   6   7     1160.58     1183.64    166.56 o 
   2   6   7     3543.94     3335.60    222.98 o 
   4   6   7     9821.67     9380.53    344.22 o 
   6   6   7     2290.01     2196.24    201.85 o 
   8   6   7      233.75      131.92    138.65 o 
  10   6   7    10527.37    10019.10    362.46 o 
  12   6   7      138.32       96.89    122.58 o 
  14   6   7      109.37       89.53    133.36 o 
  16   6   7      583.94      397.29    148.89 o 
  18   6   7       42.85       43.49    137.02 o 
  20   6   7     1200.22      764.96    224.09 o 
  22   6   7        2.30     -313.07    208.72 o 
  24   6   7      657.92      520.57    308.46 o 
  26   6   7       35.78     -197.19    183.40 o 
  28   6   7      631.73      568.83    235.37 o 
  30   6   7      605.90      480.79    254.78 o 
 -41   7   7     3371.07     3951.61    469.69 o 
 -39   7   7     1067.72     1236.71    259.14 o 
 -37   7   7     2636.44     2316.01    200.45 o 
 -35   7   7     1482.61     1345.92    167.66 o 
 -33   7   7    12143.67    12752.93    326.30 o 
 -31   7   7     7930.65     7914.21    300.00 o 
 -29   7   7     5201.67     5509.39    313.07 o 
 -27   7   7    10207.79     9526.18    263.34 o 
 -25   7   7     9314.24     9174.17    354.37 o 
 -23   7   7    26994.71    26120.22    452.92 o 
 -21   7   7     1896.60     1855.57    143.67 o 
 -19   7   7    23168.15    22320.21    470.18 o 
 -17   7   7    18074.82    17611.96    349.49 o 
 -15   7   7     6080.55     5813.02    252.21 o 
 -13   7   7    21764.33    20834.53    540.44 o 
 -11   7   7      857.16      443.34    164.24 o 
  -9   7   7    19685.42    18992.89    511.28 o 
  -7   7   7       20.50     -166.27    145.32 o 
  -5   7   7    18554.46    18018.70    495.84 o 
  -3   7   7     8476.41     7822.76    364.06 o 
  -1   7   7       88.29      -37.14    136.83 o 
   1   7   7     1431.12      640.50    210.77 o 
   3   7   7      993.68      857.25    229.12 o 
   5   7   7    12678.67    13050.71    432.37 o 
   7   7   7    10107.11    10013.56    377.57 o 
   9   7   7    13806.37    13847.86    444.41 o 
  11   7   7    26447.84    24631.24    537.22 o 
  13   7   7      217.83      349.02    138.96 o 
  15   7   7    22670.52    20962.20    605.83 o 
  17   7   7     1891.07     1335.97    197.12 o 
  19   7   7    13759.05    13424.18   1135.14 o 
  21   7   7     4154.46     3899.15    359.87 o 
  23   7   7     4098.65     3459.92    418.43 o 
  25   7   7     4089.71     3286.03    350.66 o 
  27   7   7       29.25      -56.70    208.44 o 
 -38   8   7     2907.09     3170.74    352.29 o 
 -36   8   7     2569.48     3314.37    382.55 o 
 -34   8   7     1422.45     1571.42    225.91 o 
 -32   8   7      857.54      720.89    188.81 o 
 -30   8   7     8420.51     9463.48    318.47 o 
 -28   8   7      141.13       58.39    113.66 o 
 -26   8   7    12091.34    12634.20    322.05 o 
 -24   8   7     5475.28     5775.16    576.90 o 
 -22   8   7     4866.20     5217.19    389.14 o 
 -20   8   7    27300.86    28037.14    797.93 o 
 -18   8   7     9108.72     9272.90    386.01 o 
 -16   8   7    15201.34    15964.99    490.08 o 
 -14   8   7      953.33     1107.92    238.02 o 
 -12   8   7    11516.90    11463.10    415.31 o 
 -10   8   7    12597.70    12391.70    475.77 o 
  -8   8   7     2406.58     2070.68    225.04 o 
  -6   8   7     4319.08     4470.14    282.43 o 
  -4   8   7     1584.69     1464.51    205.90 o 
  -2   8   7    17065.90    16102.69    489.36 o 
   0   8   7     3757.77     4127.86    275.31 o 
   2   8   7    21845.80    21592.45    578.16 o 
   4   8   7     3037.29     2902.21    248.90 o 
   6   8   7      802.41      649.47    187.02 o 
   8   8   7    14652.59    15759.16    494.66 o 
  10   8   7      300.07      130.63    142.82 o 
  12   8   7    14839.10    15244.22    427.22 o 
  14   8   7     9255.86     9555.13    343.18 o 
  16   8   7     7898.19     7582.94    459.39 o 
  18   8   7    11259.32    12050.26    801.94 o 
  20   8   7      627.26      733.22    242.44 o 
  22   8   7     5075.95     3846.25    377.87 o 
  24   8   7      133.21      -63.66    197.76 o 
 -33   9   7      339.30      566.90    282.86 o 
 -31   9   7      618.22      418.46    321.23 o 
 -29   9   7      125.28      199.89    236.35 o 
 -27   9   7      647.75      216.08    260.01 o 
 -25   9   7        7.63     -185.32    229.99 o 
 -23   9   7     1808.58     1895.06    580.29 o 
 -21   9   7     1753.01     1810.80    243.36 o 
 -19   9   7     5779.32     5820.06    340.44 o 
 -17   9   7      456.56      641.64    196.85 o 
 -15   9   7     1183.28     1340.17    253.17 o 
 -13   9   7       41.61      -13.40    160.98 o 
 -11   9   7       35.88      -11.62    226.60 o 
  -9   9   7        1.30     -202.18    203.54 o 
  -7   9   7     1089.62      998.31    206.97 o 
  -5   9   7      451.83      582.12    190.81 o 
  -3   9   7      211.39      -67.12    178.37 o 
  -1   9   7        5.66      101.29    175.01 o 
   1   9   7     4397.13     4693.39    414.35 o 
   3   9   7        0.19      -77.43    165.60 o 
   5   9   7       90.30       34.65    167.56 o 
   7   9   7        4.60     -237.97    158.65 o 
   9   9   7      137.01      112.98    147.85 o 
  11   9   7     1321.21     1029.88    182.59 o 
  13   9   7     1045.25      653.64    177.24 o 
  15   9   7     1901.56     2004.17    212.18 o 
  17   9   7      183.57      103.27    575.90 o 
  19   9   7       44.50     -175.34    203.01 o 
  21   9   7      130.16      -50.85    324.09 o 
 -30  10   7     3001.31     3961.75    434.20 o 
 -28  10   7        2.57     -443.06    401.19 o 
 -26  10   7     3236.96     3840.53    408.62 o 
 -24  10   7      686.11      922.03    357.85 o 
 -22  10   7      575.64      275.91    264.15 o 
 -20  10   7     2836.28     2965.55    287.19 o 
 -18  10   7     2009.01     1660.30    244.80 o 
 -16  10   7     2696.58     2341.45    262.83 o 
 -14  10   7      361.86      324.85    192.29 o 
 -12  10   7     2544.99     2067.13    251.01 o 
 -10  10   7     2293.84     2149.83    256.60 o 
  -8  10   7     3681.70     3743.54    299.50 o 
  -6  10   7     3582.99     4476.91    314.32 o 
  -4  10   7     1327.79     1035.99    219.84 o 
  -2  10   7     5424.33     6053.90    353.27 o 
   0  10   7     2145.45     1784.03    238.71 o 
   2  10   7     2103.98     1993.03    290.10 o 
   4  10   7     2070.85     1807.80    247.97 o 
   6  10   7      163.84       52.80    215.25 o 
   8  10   7     1666.49     1835.53    266.64 o 
  10  10   7      114.45       13.38    155.80 o 
  12  10   7     4893.79     5580.20    328.72 o 
  14  10   7      916.62      746.45    188.48 o 
  16  10   7     1962.09     2252.17    343.95 o 
 -23  11   7     6296.05     6953.27    521.93 o 
 -21  11   7      172.32      453.40    231.32 o 
 -19  11   7     4847.47     4952.16    308.09 o 
 -17  11   7     2340.24     2651.19    335.49 o 
 -15  11   7     1610.89     1763.46    265.36 o 
 -13  11   7     4364.60     4663.56    340.59 o 
 -11  11   7      464.79      424.50    204.17 o 
  -9  11   7     6845.60     7030.37    622.18 o 
  -7  11   7      335.80      611.92    213.78 o 
  -5  11   7     3015.59     3332.98    363.90 o 
  -3  11   7     4911.10     5732.57    471.46 o 
  -1  11   7      449.60      289.12    203.45 o 
   1  11   7     9806.48     9986.80    443.87 o 
   3  11   7      255.22      304.72    181.85 o 
   5  11   7     4093.77     4713.45    354.35 o 
   7  11   7     2055.68     2720.31    249.93 o 
   9  11   7     4011.74     4309.47    287.77 o 
 -10  12   7      551.40      950.75    242.15 o 
  -8  12   7       27.71      148.54    210.21 o 
  -6  12   7      487.28      346.88    223.88 o 
  -4  12   7      113.83      -25.68    205.17 o 
 -50   0   8     6317.58     6747.93    454.59 o 
 -48   0   8      254.69      193.17    206.43 o 
 -46   0   8    10953.84    10985.63    521.56 o 
 -44   0   8     8304.38     7457.47    424.84 o 
 -42   0   8     2943.90     2743.48    286.65 o 
 -40   0   8    13697.65    11425.00    490.56 o 
 -38   0   8     5035.02     4377.40    322.70 o 
 -36   0   8    63724.61    56646.72   1253.65 o 
 -34   0   8       88.76      181.33    150.08 o 
 -32   0   8    26641.30    23971.60    673.65 o 
 -30   0   8    11445.28    10492.23    404.61 o 
 -28   0   8     5079.32     4459.20    175.22 o 
 -26   0   8    27174.33    28027.08    562.13 o 
 -24   0   8     1909.52     2082.53    129.26 o 
 -22   0   8    15640.24    14061.29    511.60 o 
 -20   0   8     3519.44     3472.75    164.89 o 
 -18   0   8    22880.56    22781.23    550.63 o 
 -16   0   8    58130.80    60916.57   1192.31 o 
 -14   0   8    15011.18    15373.59    481.62 o 
 -12   0   8    23753.03    24461.12    578.42 o 
 -10   0   8      750.79     1089.83    192.48 o 
  -8   0   8    47175.10    50706.48    795.40 o 
  -6   0   8   140389.86   159174.67   2274.72 o 
  -4   0   8     6678.93     6510.87    252.00 o 
  -2   0   8   120605.81   127781.24   1855.45 o 
   0   0   8     6754.81     7467.83    472.22 o 
   2   0   8    63629.52    60311.39   1739.53 o 
   4   0   8     3069.06     2753.06    315.74 o 
   6   0   8    21460.20    19407.10    892.02 o 
   8   0   8    22917.25    24643.48    609.68 o 
  10   0   8     2395.83     2150.82    235.59 o 
  12   0   8    35282.88    35349.25    665.04 o 
  14   0   8       42.07      135.74     98.08 o 
  16   0   8    28046.05    27318.60    696.33 o 
  18   0   8     6670.37     7163.92    338.36 o 
  20   0   8    23021.29    21499.63    627.48 o 
  22   0   8    22365.30    21375.25    639.18 o 
  24   0   8     2912.55     3171.38    357.52 o 
  26   0   8    18695.53    18304.46    613.19 o 
  28   0   8     1222.79     1632.47    310.55 o 
  30   0   8     4040.18     4510.58    343.85 o 
  32   0   8     9316.83    10272.95    498.74 o 
  34   0   8    11834.58    12834.99    572.85 o 
 -49   1   8     2490.39     2770.75    234.01 o 
 -47   1   8     2416.43     2172.49    210.60 o 
 -45   1   8        6.73      -67.90    146.40 o 
 -43   1   8     5072.00     4895.51    257.15 o 
 -41   1   8     2862.81     2522.36    244.95 o 
 -39   1   8     4171.21     4345.12    230.33 o 
 -37   1   8     4786.29     4672.27    229.58 o 
 -35   1   8     1396.03     1512.57    152.55 o 
 -33   1   8     4107.07     3753.31    196.96 o 
 -31   1   8      166.34      242.26    104.70 o 
 -29   1   8     8389.55     8072.12    205.01 o 
 -27   1   8     4042.66     3673.10    142.18 o 
 -25   1   8     7280.08     7558.77    189.40 o 
 -23   1   8    26637.98    27760.20    366.97 o 
 -21   1   8     2568.58     2887.91    178.12 o 
 -19   1   8    29271.86    30575.36    427.12 o 
 -17   1   8      212.80      226.09     63.97 o 
 -15   1   8    33516.60    36257.64    482.96 o 
 -13   1   8     4176.65     4304.52    153.60 o 
 -11   1   8     5490.12     5694.39    173.31 o 
  -9   1   8    10049.59    10610.91    200.60 o 
  -7   1   8       68.11       34.34     45.68 o 
  -5   1   8    11926.39    12555.50    192.28 o 
  -3   1   8     8578.89    10476.19    174.64 o 
  -1   1   8    32145.98    34630.98    463.58 o 
   1   1   8      650.59      630.58     73.40 o 
   3   1   8     5185.04     6208.58    165.06 o 
   5   1   8    27663.25    29385.13    476.37 o 
   7   1   8     3833.64     4641.47    191.35 o 
   9   1   8    10912.26    11274.27    258.74 o 
  11   1   8     3844.85     3868.57    147.82 o 
  13   1   8     4534.41     4205.68    224.25 o 
  15   1   8    11132.56    11191.79    253.85 o 
  17   1   8      322.37      314.71     90.09 o 
  19   1   8     6484.40     6427.81    208.17 o 
  21   1   8      595.59      347.59    114.15 o 
  23   1   8     4583.31     4318.90    249.55 o 
  25   1   8      570.03      302.59    123.78 o 
  27   1   8     2098.82     2302.29    187.05 o 
  29   1   8     1037.85     1349.01    182.45 o 
  31   1   8      232.19      331.47    136.29 o 
  33   1   8     2201.04     2358.49    243.75 o 
 -48   2   8      860.04      810.97    246.12 o 
 -46   2   8     3814.12     4089.43    342.40 o 
 -44   2   8     2600.29     2282.71    258.25 o 
 -42   2   8     1059.79     1193.58    170.13 o 
 -40   2   8     2561.90     2549.16    198.26 o 
 -38   2   8     2047.75     2286.11    184.38 o 
 -36   2   8    13468.95    13171.42    355.18 o 
 -34   2   8      220.75      305.68    116.72 o 
 -32   2   8    12143.27    11842.53    319.87 o 
 -30   2   8     1673.38     1572.69    117.49 o 
 -28   2   8     2887.92     2920.24    148.02 o 
 -26   2   8    31608.65    32027.20    473.34 o 
 -24   2   8     2826.14     2784.69    192.96 o 
 -22   2   8     3738.03     3384.09    134.15 o 
 -20   2   8     2221.01     2167.79    124.37 o 
 -18   2   8      459.64      518.11     83.59 o 
 -16   2   8    14376.04    15358.05    294.50 o 
 -14   2   8     1595.45     2168.48    151.64 o 
 -12   2   8    12084.33    12995.41    235.62 o 
 -10   2   8       59.35       48.62     72.69 o 
  -8   2   8     9034.07     9491.29    275.22 o 
  -6   2   8    30851.00    33627.35    608.61 o 
  -4   2   8     1653.80     1438.02    132.50 o 
  -2   2   8    14907.22    14740.91    353.15 o 
   0   2   8     4949.62     6239.53    168.07 o 
   2   2   8    27902.13    30078.75    470.31 o 
   4   2   8     7487.92     7501.91    200.06 o 
   6   2   8    16997.44    17427.38    306.29 o 
   8   2   8    11780.20    11724.23    257.74 o 
  10   2   8     4245.35     4673.16    169.24 o 
  12   2   8     4924.13     4683.03    192.99 o 
  14   2   8      824.86      954.35    102.06 o 
  16   2   8       61.68        9.80     77.27 o 
  18   2   8      548.97      332.00     92.50 o 
  20   2   8     3194.28     3272.16    215.37 o 
  22   2   8     4749.52     4451.62    187.18 o 
  24   2   8      186.62      168.25    128.63 o 
  26   2   8     3028.78     2898.42    234.82 o 
  28   2   8      451.28      346.78    156.34 o 
  30   2   8      226.01       55.76    145.34 o 
  32   2   8     1272.20      901.90    226.78 o 
  34   2   8     1890.82     1746.65    234.08 o 
 -47   3   8     6253.93     5499.22    289.24 o 
 -45   3   8     1289.97     1200.78    180.47 o 
 -43   3   8    10660.29    10615.10    434.73 o 
 -41   3   8     1354.39     1556.93    179.27 o 
 -39   3   8    14646.06    13220.02    374.95 o 
 -37   3   8     7520.24     7280.27    323.27 o 
 -35   3   8    13379.76    13395.42    365.75 o 
 -33   3   8    27179.16    27643.98    531.59 o 
 -31   3   8      222.55      504.53     99.91 o 
 -29   3   8    62020.57    64332.49    833.51 o 
 -27   3   8     6214.84     6045.59    221.22 o 
 -25   3   8    24939.68    26148.59    415.36 o 
 -23   3   8    46271.59    45985.40    693.87 o 
 -21   3   8    15233.96    15316.02    459.03 o 
 -19   3   8    65788.10    64509.03   1016.64 o 
 -17   3   8     3171.04     3922.30    225.32 o 
 -15   3   8   119094.66   120254.41   1518.66 o 
 -13   3   8    23414.78    24824.87    367.81 o 
 -11   3   8    41299.93    39232.02    516.91 o 
  -9   3   8    19397.28    18507.70    292.91 o 
  -7   3   8    23698.16    24247.97    581.25 o 
  -5   3   8    38368.79    38590.66    700.85 o 
  -3   3   8     6243.55     7426.21    260.72 o 
  -1   3   8    85755.67    88459.01   1836.11 o 
   1   3   8    32789.06    32849.73    630.49 o 
   3   3   8     6585.58     7268.90    164.03 o 
   5   3   8    78320.66    79236.90   1079.10 o 
   7   3   8     2987.40     3290.89    298.41 o 
   9   3   8    49642.29    48988.07    733.93 o 
  11   3   8     3151.57     3216.40    161.38 o 
  13   3   8    21425.94    19962.94    399.37 o 
  15   3   8    22550.17    21836.10    431.80 o 
  17   3   8     1986.21     1749.32    179.99 o 
  19   3   8    20304.97    20051.38    511.06 o 
  21   3   8      722.15      376.70    221.84 o 
  23   3   8    20144.30    19031.93    656.06 o 
  25   3   8     2975.25     2907.59    331.01 o 
  27   3   8    10761.95    10335.60    501.50 o 
  29   3   8     7572.18     9109.77    486.17 o 
  31   3   8       91.54      129.33    198.40 o 
  33   3   8     5784.29     6038.25    438.98 o 
 -46   4   8     1124.31     1467.08    178.54 o 
 -44   4   8      127.41      -21.79    120.48 o 
 -42   4   8     2629.52     2610.10    211.70 o 
 -40   4   8     2691.01     2827.06    222.91 o 
 -38   4   8      513.04      556.60    142.94 o 
 -36   4   8    11176.16    11173.00    335.93 o 
 -34   4   8      637.26      430.45    127.50 o 
 -32   4   8     7769.86     7319.99    226.85 o 
 -30   4   8     5945.62     5679.97    229.58 o 
 -28   4   8    33515.93    32065.71    498.98 o 
 -26   4   8      171.50      210.40     89.78 o 
 -24   4   8      654.78      726.63    111.04 o 
 -22   4   8    25109.00    24656.74    429.90 o 
 -20   4   8     1162.30     1095.34    102.49 o 
 -18   4   8     6009.63     6132.58    167.98 o 
 -16   4   8     4897.03     4748.69    136.32 o 
 -14   4   8     1176.80     1561.23    115.86 o 
 -12   4   8     1015.81      943.10     68.18 o 
 -10   4   8      188.41      169.58     63.29 o 
  -8   4   8    25060.56    26950.54    383.67 o 
  -6   4   8     8932.61     8186.13    248.05 o 
  -4   4   8     2279.97     2443.04    295.76 o 
  -2   4   8    34584.54    33699.20    659.02 o 
   0   4   8      103.85       33.50    100.73 o 
   2   4   8    21169.88    20635.77    531.25 o 
   4   4   8     1725.17     1668.33    187.72 o 
   6   4   8    20812.08    21646.96    504.61 o 
   8   4   8    20643.88    19527.17    479.70 o 
  10   4   8      288.17      284.42    129.49 o 
  12   4   8    18308.61    17457.46    464.78 o 
  14   4   8     2267.35     2254.53    285.69 o 
  16   4   8    18662.65    17323.63    472.23 o 
  18   4   8      897.94     1072.65    233.38 o 
  20   4   8     4376.41     3954.23    247.01 o 
  22   4   8     4058.66     3802.55    645.02 o 
  24   4   8      645.42      744.06    222.50 o 
  26   4   8     4891.87     3495.81    469.11 o 
  28   4   8       10.99     -230.48    177.07 o 
  30   4   8     1607.96      961.74    491.93 o 
  32   4   8     1876.14     1874.73    331.13 o 
 -45   5   8      287.17      320.86    145.66 o 
 -43   5   8     1427.97     1715.54    177.74 o 
 -41   5   8      236.00      105.06    121.89 o 
 -39   5   8     1416.93     1650.93    162.69 o 
 -37   5   8      317.79      501.35    124.87 o 
 -35   5   8      411.23      454.58    119.60 o 
 -33   5   8        8.28     -127.18     84.79 o 
 -31   5   8      247.35      166.51     91.56 o 
 -29   5   8     1032.09     1022.09    110.38 o 
 -27   5   8    10182.17    10081.84    252.88 o 
 -25   5   8      198.92      159.75     98.05 o 
 -23   5   8      294.26      134.87     89.20 o 
 -21   5   8       16.68     -107.75     71.84 o 
 -19   5   8      918.00      875.92     95.29 o 
 -17   5   8       80.82       38.70     60.66 o 
 -15   5   8     8706.18     8990.00    186.68 o 
 -13   5   8     2753.34     3047.46    113.15 o 
 -11   5   8     3357.70     3472.78    111.40 o 
  -9   5   8     6632.05     7268.48    147.61 o 
  -7   5   8      494.32      544.94     84.53 o 
  -5   5   8       97.62      214.79    117.94 o 
  -3   5   8       53.26      100.20    114.98 o 
  -1   5   8     4297.81     4277.97    233.65 o 
   1   5   8      923.42      801.72    143.37 o 
   3   5   8    11851.19    10918.95    356.58 o 
   5   5   8     1569.68     1415.17    169.56 o 
   7   5   8     5304.06     5373.87    340.80 o 
   9   5   8    13534.26    13463.27    409.41 o 
  11   5   8      910.17      984.36    145.27 o 
  13   5   8     1814.59     1965.23    228.84 o 
  15   5   8       68.25      230.57    137.47 o 
  17   5   8      316.92      174.31    139.88 o 
  19   5   8     2158.00     2290.49    212.31 o 
  21   5   8      101.73      -93.89    168.60 o 
  23   5   8     3658.94     3248.72    327.02 o 
  25   5   8     1403.61     1453.28    541.76 o 
  27   5   8      366.19      439.55    248.90 o 
  29   5   8     2261.70     2834.15    343.87 o 
 -44   6   8     4624.35     5185.22    284.20 o 
 -42   6   8     2379.79     2362.90    235.98 o 
 -40   6   8     3934.68     4683.54    247.63 o 
 -38   6   8      192.99      300.02    124.69 o 
 -36   6   8    11940.61    12860.59    334.41 o 
 -34   6   8      842.92     1161.33    157.68 o 
 -32   6   8    13433.41    13428.21    393.84 o 
 -30   6   8     5479.04     5352.43    231.64 o 
 -28   6   8    17029.98    16410.27    342.90 o 
 -26   6   8     1383.88     1529.42    145.30 o 
 -24   6   8     3037.62     2901.85    167.77 o 
 -22   6   8    13234.56    12844.36    308.35 o 
 -20   6   8      151.30      396.39     85.70 o 
 -18   6   8     8450.92     8253.61    351.98 o 
 -16   6   8    26674.55    25728.17    370.95 o 
 -14   6   8      135.99       11.18    100.26 o 
 -12   6   8    26381.65    24722.08    389.25 o 
 -10   6   8      268.05      170.68    140.55 o 
  -8   6   8    43153.71    41764.21    821.74 o 
  -6   6   8     6918.79     6503.63    297.99 o 
  -4   6   8    16463.27    14300.70    421.62 o 
  -2   6   8    21911.76    21616.91    535.69 o 
   0   6   8     3513.62     3584.95    236.37 o 
   2   6   8    22165.68    20974.46    530.12 o 
   4   6   8       42.63       -6.55    137.23 o 
   6   6   8    44398.90    43855.48    871.47 o 
   8   6   8      259.40        7.74    138.24 o 
  10   6   8    13509.98    13109.99    421.77 o 
  12   6   8    11342.21    10690.39    337.41 o 
  14   6   8     1049.65      841.93    170.01 o 
  16   6   8    18949.27    17928.05    510.45 o 
  18   6   8     1919.13     1764.75    251.47 o 
  20   6   8     7053.18     6160.16    418.15 o 
  22   6   8    10323.41     9737.26    584.31 o 
  24   6   8     1197.82      635.71    231.75 o 
  26   6   8    10837.73    11045.59    555.96 o 
  28   6   8       67.56       10.93    205.02 o 
 -41   7   8      249.82      290.41    207.30 o 
 -39   7   8     1637.73     1657.78    220.32 o 
 -37   7   8     3034.71     3277.73    224.47 o 
 -35   7   8      107.85      -31.50    123.42 o 
 -33   7   8     3909.30     4097.73    201.88 o 
 -31   7   8      428.98      268.36    115.62 o 
 -29   7   8     8184.28     8631.56    256.19 o 
 -27   7   8     4316.86     3960.95    182.66 o 
 -25   7   8     3296.96     3593.18    180.40 o 
 -23   7   8     3759.82     4088.71    244.46 o 
 -21   7   8     2891.32     2713.67    189.61 o 
 -19   7   8     5751.58     5691.51    203.78 o 
 -17   7   8      119.59      100.92    144.67 o 
 -15   7   8     4463.88     4224.96    340.21 o 
 -13   7   8     6073.83     6121.70    308.34 o 
 -11   7   8     3769.55     3614.77    256.92 o 
  -9   7   8     5873.40     5649.12    298.05 o 
  -7   7   8     7507.31     7456.67    332.42 o 
  -5   7   8    10604.10    10256.91    376.85 o 
  -3   7   8     1360.78     1360.01    188.10 o 
  -1   7   8     1459.60     1657.84    201.98 o 
   1   7   8      333.11      -18.01    271.22 o 
   3   7   8      105.70     -153.64    133.22 o 
   5   7   8     3823.83     4126.31    266.19 o 
   7   7   8      667.49      333.95    191.01 o 
   9   7   8     3491.23     3572.81    296.83 o 
  11   7   8        3.91      -25.45    124.45 o 
  13   7   8     7233.10     7328.14    390.33 o 
  15   7   8     1550.79     1394.58    253.75 o 
  17   7   8     1929.05     1908.99    221.64 o 
  19   7   8     2708.42     2575.09    317.65 o 
  21   7   8      174.20      -51.87    198.20 o 
  23   7   8     2609.40     2694.19    335.51 o 
  25   7   8     1475.38     1287.07    284.00 o 
 -38   8   8      145.70      442.25    361.23 o 
 -36   8   8     4215.46     3370.65    519.04 o 
 -34   8   8      289.55      178.63    270.10 o 
 -32   8   8     6725.84     6868.87    448.50 o 
 -30   8   8     1657.89     1701.24    186.27 o 
 -28   8   8      199.35      196.93    135.25 o 
 -26   8   8     1742.04     2023.58    489.87 o 
 -24   8   8       11.69     -108.59    234.33 o 
 -22   8   8     1249.84     1719.84    231.72 o 
 -20   8   8     2365.19     1673.28    226.03 o 
 -18   8   8      606.62      533.20    181.44 o 
 -16   8   8     5194.02     4242.57    570.80 o 
 -14   8   8      203.51     -195.00    152.95 o 
 -12   8   8     6202.25     6010.23    511.82 o 
 -10   8   8      182.22     -133.22    153.62 o 
  -8   8   8     9776.88     9445.96    384.37 o 
  -6   8   8     5065.67     4421.22    285.90 o 
  -4   8   8     4522.96     4398.56    284.15 o 
  -2   8   8     7747.75     7343.71    345.70 o 
   0   8   8      164.13      101.11    157.93 o 
   2   8   8     7393.92     7061.00    348.88 o 
   4   8   8      801.85      398.40    176.14 o 
   6   8   8     2500.68     2893.37    254.86 o 
   8   8   8      319.71      108.39    167.29 o 
  10   8   8      385.41      172.53    151.70 o 
  12   8   8     1026.43     1303.40    205.95 o 
  14   8   8      413.21      187.31    149.67 o 
  16   8   8     1638.43     1705.86    307.67 o 
  18   8   8      568.35      366.29    229.35 o 
  20   8   8     1243.42     1096.54    275.45 o 
  22   8   8      916.84      826.65    263.42 o 
 -35   9   8     1517.90     1335.15    484.02 o 
 -33   9   8     4691.17     5131.35   1014.07 o 
 -31   9   8       68.49     -101.13    242.93 o 
 -29   9   8     8798.07     9851.15    546.20 o 
 -27   9   8     1288.03     1519.74    300.26 o 
 -25   9   8     5373.94     5556.99    432.17 o 
 -23   9   8    12631.52    13662.72    495.85 o 
 -21   9   8     1568.51     1290.93    235.29 o 
 -19   9   8    19388.00    20068.44    592.56 o 
 -17   9   8      784.87      882.29    214.82 o 
 -15   9   8    10226.87    11172.05    543.13 o 
 -13   9   8     5730.08     5462.53    333.96 o 
 -11   9   8     4925.10     5195.61    323.60 o 
  -9   9   8    11954.74    11509.11    440.10 o 
  -7   9   8     1366.37     1301.64    216.01 o 
  -5   9   8    17772.97    16747.68    524.07 o 
  -3   9   8     2591.20     2405.44    253.49 o 
  -1   9   8    10020.39     9705.67    404.85 o 
   1   9   8     6358.89     7223.01    375.68 o 
   3   9   8     3990.41     3979.71    295.24 o 
   5   9   8     5532.70     5773.16    340.29 o 
   7   9   8       30.56      -83.32    159.24 o 
   9   9   8    10545.27     9734.38    362.74 o 
  11   9   8     3560.06     3525.47    252.04 o 
  13   9   8     4193.81     3858.24    263.66 o 
  15   9   8     5284.64     5642.44    343.84 o 
  17   9   8      367.89      282.33    230.43 o 
  19   9   8     6003.78     5990.12    460.34 o 
 -30  10   8     1293.79     1290.03    332.14 o 
 -28  10   8      173.23     -224.82    254.01 o 
 -26  10   8     1890.03     2084.82    344.80 o 
 -24  10   8       57.17     -136.70    247.59 o 
 -22  10   8     2792.21     2410.24    279.11 o 
 -20  10   8       42.47      121.39    193.38 o 
 -18  10   8     2634.31     2939.72    288.80 o 
 -16  10   8     5488.29     5988.29    505.89 o 
 -14  10   8       15.52     -259.78    173.18 o 
 -12  10   8     5835.28     6008.15    359.95 o 
 -10  10   8      675.82      562.38    204.94 o 
  -8  10   8     4344.53     5198.11    479.20 o 
  -6  10   8     2307.57     2809.22    273.66 o 
  -4  10   8     2895.39     3267.98    286.05 o 
  -2  10   8     8239.21     8550.76    401.19 o 
   0  10   8      292.63       81.89    182.19 o 
   2  10   8     2017.92     1877.22    457.78 o 
   4  10   8      346.82      499.33    206.47 o 
   6  10   8     7310.97     7691.60    341.98 o 
   8  10   8     1579.22     2023.21    226.40 o 
  10  10   8      978.28      991.43    196.25 o 
  12  10   8     2780.89     2905.34    251.73 o 
  14  10   8      127.34       47.76    163.71 o 
 -23  11   8       20.96     -100.77    257.36 o 
 -21  11   8      159.29        8.15    205.27 o 
 -19  11   8      474.94      637.67    234.61 o 
 -17  11   8      203.99      657.99    226.48 o 
 -15  11   8      128.33      -27.68    191.37 o 
 -13  11   8       31.87      -36.94    190.06 o 
 -11  11   8      138.40       63.50    193.57 o 
  -9  11   8        5.97        4.71    190.63 o 
  -7  11   8        0.57     -131.89    187.26 o 
  -5  11   8     1001.07     1314.08    244.88 o 
  -3  11   8       54.75       43.68    195.10 o 
  -1  11   8      813.82      837.13    231.53 o 
   1  11   8     3081.31     3380.97    377.73 o 
   3  11   8        5.17      221.45    207.65 o 
   5  11   8       11.58      120.12    169.44 o 
   7  11   8        2.74     -236.83    157.89 o 
 -49   1   9     7920.53     7553.67    333.03 o 
 -47   1   9     1307.84     1641.28    219.42 o 
 -45   1   9     6058.27     6059.00    285.87 o 
 -43   1   9     7463.79     8215.94    418.55 o 
 -41   1   9      349.92      361.04    136.30 o 
 -39   1   9     9317.80     8610.28    299.38 o 
 -37   1   9     4405.24     3778.18    211.34 o 
 -35   1   9    13576.93    14020.57    382.45 o 
 -33   1   9    10311.85     9645.90    291.32 o 
 -31   1   9    11854.10    11921.89    313.17 o 
 -29   1   9    28774.53    27715.66    433.61 o 
 -27   1   9     1104.33     1310.94    103.59 o 
 -25   1   9    16512.34    15493.37    254.45 o 
 -23   1   9      628.97      511.89     68.78 o 
 -21   1   9    39278.59    40356.20    543.41 o 
 -19   1   9    43482.38    46445.24    681.35 o 
 -17   1   9      125.86      330.05     72.51 o 
 -15   1   9    73110.34    76451.62   1200.15 o 
 -13   1   9      629.17      636.75     87.11 o 
 -11   1   9    55614.77    57128.21    799.61 o 
  -9   1   9     3300.53     3515.98    126.55 o 
  -7   1   9    28469.98    30605.60    374.98 o 
  -5   1   9    34272.13    37185.30    440.22 o 
  -3   1   9    18493.25    19542.86    270.79 o 
  -1   1   9    63173.88    67788.36    825.75 o 
   1   1   9     3357.79     3849.41    136.56 o 
   3   1   9    16247.46    16909.75    292.92 o 
   5   1   9    32156.66    33158.54    726.70 o 
   7   1   9    37630.60    39475.52    620.77 o 
   9   1   9    31396.96    33004.11    632.93 o 
  11   1   9      692.05      643.79     91.59 o 
  13   1   9     2565.29     2585.87    151.25 o 
  15   1   9     2089.32     2074.28    134.38 o 
  17   1   9    15385.43    15374.22    320.87 o 
  19   1   9    15187.28    14225.52    314.44 o 
  21   1   9     1089.48     1086.72    138.87 o 
  23   1   9    17963.82    17750.65    418.69 o 
  25   1   9      336.86      349.21    126.83 o 
  27   1   9    16931.20    15969.56    415.51 o 
  29   1   9     1949.08     2000.10    294.38 o 
  31   1   9    11264.07    10734.10    420.77 o 
 -48   2   9     2411.82     2950.25    236.65 o 
 -46   2   9     8153.65     7333.08    315.52 o 
 -44   2   9       48.91      193.99    136.50 o 
 -42   2   9    20534.46    19692.30    477.27 o 
 -40   2   9     7148.12     6776.94    276.57 o 
 -38   2   9    15442.57    14243.75    381.41 o 
 -36   2   9    16317.55    14832.08    379.06 o 
 -34   2   9     3139.16     3237.26    193.35 o 
 -32   2   9    36654.09    35334.09    615.35 o 
 -30   2   9     4819.53     4845.10    184.30 o 
 -28   2   9    38426.20    38501.66    777.79 o 
 -26   2   9    32716.25    32388.44    481.44 o 
 -24   2   9    25807.60    25597.97    456.94 o 
 -22   2   9    43798.18    43360.66    736.11 o 
 -20   2   9     1692.83     2431.57    131.91 o 
 -18   2   9    74744.09    79196.38   1210.61 o 
 -16   2   9     2078.43     2136.25    121.49 o 
 -14   2   9    42044.76    44734.54    579.42 o 
 -12   2   9    35972.47    39027.22    622.49 o 
 -10   2   9    15722.72    18809.74    411.33 o 
  -8   2   9    68900.66    74139.85   1173.31 o 
  -6   2   9       37.81      259.30     95.87 o 
  -4   2   9    56977.11    59489.49    979.00 o 
  -2   2   9     2542.04     2311.02    203.52 o 
   0   2   9     2750.87     2507.80    118.87 o 
   2   2   9    57618.50    59371.46    828.77 o 
   4   2   9     5801.65     5814.92    185.65 o 
   6   2   9    46925.27    48017.09    630.40 o 
   8   2   9     3757.63     3951.59    162.99 o 
  10   2   9    43268.93    43434.94    663.48 o 
  12   2   9    18445.11    18516.26    387.45 o 
  14   2   9    17049.91    17299.77    330.07 o 
  16   2   9     7081.65     7185.45    214.04 o 
  18   2   9      792.02     1021.69    118.45 o 
  20   2   9    24405.48    24042.13    463.38 o 
  22   2   9     3881.66     3838.08    242.24 o 
  24   2   9     6180.36     5824.34    294.04 o 
  26   2   9     3171.62     3215.20    243.04 o 
  28   2   9     1212.95     1104.87    194.95 o 
  30   2   9     5146.19     5205.97   1149.03 o 
  32   2   9       55.53       31.72    205.37 o 
 -49   3   9      179.46      112.74    164.25 o 
 -47   3   9     1173.34     1502.09    315.15 o 
 -45   3   9      153.03      207.97    146.52 o 
 -43   3   9       72.17      290.64    142.19 o 
 -41   3   9      340.39      404.70    142.79 o 
 -39   3   9       55.38      198.50    125.10 o 
 -37   3   9     1631.09     1380.94    162.31 o 
 -35   3   9      644.96      611.96    162.57 o 
 -33   3   9     6774.65     6422.26    250.84 o 
 -31   3   9     3959.14     3632.45    192.77 o 
 -29   3   9        1.63     -100.04     84.42 o 
 -27   3   9     2768.45     2517.22    156.55 o 
 -25   3   9     3717.10     3845.56    158.50 o 
 -23   3   9      157.16      213.73     92.01 o 
 -21   3   9     1340.94     1081.86    124.81 o 
 -19   3   9       30.93      -44.39     73.16 o 
 -17   3   9    12376.37    13356.23    334.28 o 
 -15   3   9      144.59      198.57     71.32 o 
 -13   3   9     1777.96     2133.75    125.73 o 
 -11   3   9      107.76      295.39     69.39 o 
  -9   3   9      475.71      420.83     83.10 o 
  -7   3   9      103.29     -130.25     86.84 o 
  -5   3   9      616.21      553.96    116.92 o 
  -3   3   9       93.54       42.41    107.53 o 
  -1   3   9      528.70      477.78    116.13 o 
   1   3   9     7760.15     7880.56    194.30 o 
   3   3   9      747.82      920.22     90.11 o 
   5   3   9      568.46      628.53     77.02 o 
   7   3   9     1594.87     1506.59     99.95 o 
   9   3   9       13.31      -48.52    113.27 o 
  11   3   9       22.29     -107.95     71.97 o 
  13   3   9      968.80     1035.22    124.72 o 
  15   3   9        8.90      -19.54     89.46 o 
  17   3   9      924.58      523.29    169.45 o 
  19   3   9      206.99      174.83    106.68 o 
  21   3   9      315.13       68.79    171.81 o 
  23   3   9       15.20     -156.33    166.91 o 
  25   3   9      179.06     -134.53    171.16 o 
  27   3   9      118.05      197.00    334.61 o 
  29   3   9      322.65      272.92    212.13 o 
  31   3   9      175.88      217.66    214.06 o 
 -46   4   9     3454.27     3915.99    236.32 o 
 -44   4   9       16.40      -91.44    163.51 o 
 -42   4   9     5445.34     5046.62    265.57 o 
 -40   4   9     1221.31     1204.58    167.69 o 
 -38   4   9     6374.09     5911.22    427.63 o 
 -36   4   9     2514.16     2648.31    210.49 o 
 -34   4   9     2808.72     2717.41    189.84 o 
 -32   4   9    10004.84    10193.53    416.64 o 
 -30   4   9      517.65      663.40    110.54 o 
 -28   4   9     4299.40     4388.68    181.52 o 
 -26   4   9    27044.81    26277.42    433.46 o 
 -24   4   9     4162.88     3939.20    331.44 o 
 -22   4   9    19659.12    19862.97    513.33 o 
 -20   4   9     5735.24     6275.98    177.78 o 
 -18   4   9    57992.82    59254.49    737.91 o 
 -16   4   9       22.71      120.20     54.86 o 
 -14   4   9    39072.58    39164.38    475.25 o 
 -12   4   9     1290.07     1491.37     98.01 o 
 -10   4   9    12759.73    13850.13    317.44 o 
  -8   4   9    16279.53    15634.09    309.04 o 
  -6   4   9       97.04       52.61     75.06 o 
  -4   4   9    36699.03    37046.90    563.50 o 
  -2   4   9     1709.13     1590.92    161.60 o 
   0   4   9    17182.13    16832.18    430.03 o 
   2   4   9    10482.51    10258.73    336.28 o 
   4   4   9     4649.41     5005.14    250.43 o 
   6   4   9     7437.35     7758.91    301.16 o 
   8   4   9     2324.53     2114.58    191.21 o 
  10   4   9    11943.15    11505.74    376.17 o 
  12   4   9    11640.62    10894.35    377.65 o 
  14   4   9     8513.57     8584.19    336.11 o 
  16   4   9    10210.54    10092.55    368.05 o 
  18   4   9     3041.60     3162.40    277.66 o 
  20   4   9    21843.33    21646.96    626.96 o 
  22   4   9      601.41      285.77    205.28 o 
  24   4   9     6688.98     6413.34    423.30 o 
  26   4   9     2101.91     2565.96    473.90 o 
  28   4   9      293.52      337.46    514.76 o 
  30   4   9     7032.16     6689.50    882.72 o 
 -45   5   9     3350.06     3789.11    269.79 o 
 -43   5   9     4460.95     4851.94    401.83 o 
 -41   5   9     1113.72      860.33    146.88 o 
 -39   5   9     2789.55     3033.97    198.69 o 
 -37   5   9        5.56     -175.25    116.83 o 
 -35   5   9     5815.18     6167.96    338.35 o 
 -33   5   9     6717.27     7014.31    215.51 o 
 -31   5   9     4323.06     4402.43    217.46 o 
 -29   5   9      126.84      193.97     93.20 o 
 -27   5   9     1611.63     1757.96    128.65 o 
 -25   5   9    14475.05    14751.38    330.31 o 
 -23   5   9      144.21      -37.74     85.87 o 
 -21   5   9    26142.17    26753.04    418.75 o 
 -19   5   9    18369.95    17407.12    287.32 o 
 -17   5   9      347.60      231.21     70.08 o 
 -15   5   9    14334.84    13633.52    263.62 o 
 -13   5   9      572.22      442.22     97.92 o 
 -11   5   9    22043.20    20901.69    337.52 o 
  -9   5   9     3157.47     3104.17    147.30 o 
  -7   5   9    20130.52    18852.33    475.01 o 
  -5   5   9    28950.62    28978.33    622.91 o 
  -3   5   9    13258.60    13757.42    401.48 o 
  -1   5   9    11640.75    11278.31    384.58 o 
   1   5   9     1411.06     1466.73    174.31 o 
   3   5   9    14712.74    14727.35    427.63 o 
   5   5   9     2936.06     3182.43    353.49 o 
   7   5   9     3706.53     3800.27    246.56 o 
   9   5   9     8212.14     7803.46    324.08 o 
  11   5   9     1096.14      619.40    141.30 o 
  13   5   9    20633.14    20223.05    536.63 o 
  15   5   9     1685.59     1892.80    224.98 o 
  17   5   9    12228.36    11958.80    412.58 o 
  19   5   9     6742.65     6092.32    312.98 o 
  21   5   9     3134.47     2695.47    324.92 o 
  23   5   9     7897.97     7345.73    453.85 o 
  25   5   9      495.91      615.01    446.75 o 
  27   5   9     5031.94     5060.05    419.58 o 
 -44   6   9      201.56      413.82    150.08 o 
 -42   6   9       11.42       49.67    128.42 o 
 -40   6   9      446.08      290.78    129.06 o 
 -38   6   9       15.73     -178.49    118.99 o 
 -36   6   9      501.69      746.05    162.85 o 
 -34   6   9      286.37       64.77    111.52 o 
 -32   6   9      273.65       96.46    104.49 o 
 -30   6   9      109.82       21.43     99.87 o 
 -28   6   9     4159.70     3792.83    176.09 o 
 -26   6   9      370.76      355.06    110.78 o 
 -24   6   9     1376.24     1011.37    127.67 o 
 -22   6   9     5253.54     4804.50    193.44 o 
 -20   6   9      748.78      354.66    144.09 o 
 -18   6   9       59.57      -41.69     82.48 o 
 -16   6   9     1771.33     1687.99    142.51 o 
 -14   6   9      106.09       76.70     96.16 o 
 -12   6   9     1207.30     1183.97    172.13 o 
 -10   6   9      937.55      398.73    196.73 o 
  -8   6   9      185.34      214.25    180.08 o 
  -6   6   9     3076.11     3177.74    324.56 o 
  -4   6   9      471.88      537.95    154.29 o 
  -2   6   9     2385.75     2372.54    212.47 o 
   0   6   9     2145.35     1694.83    195.63 o 
   2   6   9     2418.91     2214.37    215.22 o 
   4   6   9      238.59       99.39    141.96 o 
   6   6   9     3586.58     3706.15    252.33 o 
   8   6   9       10.00     -126.24    137.88 o 
  10   6   9        3.59     -227.78    151.85 o 
  12   6   9      108.01       90.08    129.94 o 
  14   6   9       39.38      125.85    151.56 o 
  16   6   9       25.46      -73.81    138.88 o 
  18   6   9       28.20     -184.19    126.94 o 
  20   6   9       32.35      -61.60    192.87 o 
  22   6   9        3.84     -261.51    174.34 o 
  24   6   9       77.81      295.39    223.84 o 
  26   6   9        2.90      118.67    218.60 o 
 -41   7   9      974.29     1000.50    205.70 o 
 -39   7   9     6717.08     7941.59    363.75 o 
 -37   7   9       45.72      -97.17    237.92 o 
 -35   7   9     9191.84     9040.13    361.76 o 
 -33   7   9     1296.06     1227.31    164.63 o 
 -31   7   9     3802.95     3543.24    212.08 o 
 -29   7   9     7007.29     7263.67    270.72 o 
 -27   7   9      161.53      111.41    192.05 o 
 -25   7   9    19884.24    19354.20    547.62 o 
 -23   7   9      820.23     1130.78    134.95 o 
 -21   7   9    17601.26    17751.06    516.05 o 
 -19   7   9     6703.68     5494.94    304.41 o 
 -17   7   9     5729.88     5067.38    292.89 o 
 -15   7   9     6989.55     7074.43    334.99 o 
 -13   7   9       36.28     -153.67    149.86 o 
 -11   7   9    21754.32    20742.79    550.28 o 
  -9   7   9     7118.24     6483.24    319.00 o 
  -7   7   9    15340.92    14316.96    529.79 o 
  -5   7   9    24721.31    23532.74    594.00 o 
  -3   7   9     5533.08     5253.94    352.59 o 
  -1   7   9    11248.29    10973.39    399.31 o 
   1   7   9        8.06      120.87    235.00 o 
   3   7   9    20749.70    19091.78    537.59 o 
   5   7   9     1390.39     1288.69    211.13 o 
   7   7   9      266.05      174.19    164.99 o 
   9   7   9    10357.99     9957.10    395.87 o 
  11   7   9      289.32      212.47    141.93 o 
  13   7   9    10806.74    10528.10    403.42 o 
  15   7   9       37.10       38.62    151.75 o 
  17   7   9    13068.65    13118.68    641.81 o 
  19   7   9     5924.26     5754.70    431.96 o 
  21   7   9     2283.38     1864.36    399.42 o 
  23   7   9     4908.95     4228.06    403.70 o 
 -38   8   9     5750.04     6103.25    644.80 o 
 -36   8   9     5950.56     6197.39    396.78 o 
 -34   8   9       84.96      169.49    157.64 o 
 -32   8   9    14763.67    15682.18    435.92 o 
 -30   8   9      289.22      268.67    174.74 o 
 -28   8   9    10076.61    11091.40    545.28 o 
 -26   8   9     1279.20     2123.52    306.59 o 
 -24   8   9    13416.51    13955.29   1737.98 o 
 -22   8   9    25369.59    25352.23    662.99 o 
 -20   8   9     2727.80     3371.35    276.16 o 
 -18   8   9    25039.35    24094.25    632.89 o 
 -16   8   9      378.82      496.74    190.69 o 
 -14   8   9    14408.76    13614.82    463.66 o 
 -12   8   9     8956.17     8738.98    381.00 o 
 -10   8   9     5532.37     4862.04    301.76 o 
  -8   8   9    21110.71    20648.19    576.11 o 
  -6   8   9       52.72      -74.92    204.89 o 
  -4   8   9    20474.64    20060.74    567.67 o 
  -2   8   9    15300.48    15120.80    486.91 o 
   0   8   9     5692.54     6157.50    332.51 o 
   2   8   9    11759.41    11460.58    430.62 o 
   4   8   9      131.43       16.11    165.17 o 
   6   8   9    17776.66    16884.17    528.37 o 
   8   8   9       32.45     -168.79    156.54 o 
  10   8   9    16231.79    15144.25    664.53 o 
  12   8   9     9804.10     8899.87    362.43 o 
  14   8   9     4370.83     3930.97    383.15 o 
  16   8   9    12188.88    12833.63    471.26 o 
  18   8   9      928.94      694.70    259.27 o 
  20   8   9     7814.96     7141.92    493.55 o 
 -35   9   9       41.47      181.16    276.29 o 
 -33   9   9      443.84      803.40    302.53 o 
 -31   9   9       72.63     -165.26    345.80 o 
 -29   9   9        1.39      -56.05    242.80 o 
 -27   9   9      374.03       92.53    241.96 o 
 -25   9   9       31.63      208.71    298.07 o 
 -23   9   9       49.61      109.26    184.94 o 
 -21   9   9       61.14       -1.32    175.76 o 
 -19   9   9       19.61       35.74    170.04 o 
 -17   9   9      109.93      -10.21    173.02 o 
 -15   9   9     1592.29     1349.72    225.13 o 
 -13   9   9     1196.71      772.05    209.17 o 
 -11   9   9     1094.29      620.23    197.67 o 
  -9   9   9      460.91      367.98    183.94 o 
  -7   9   9      193.67       80.04    172.48 o 
  -5   9   9      442.98       49.20    172.33 o 
  -3   9   9      129.45       61.10    167.02 o 
  -1   9   9      155.49      246.05    200.14 o 
   1   9   9     1327.81     1165.05    275.76 o 
   3   9   9       23.26     -185.00    166.01 o 
   5   9   9      902.75      931.75    215.35 o 
   7   9   9      155.44       82.91    183.12 o 
   9   9   9      168.17       98.80    157.96 o 
  11   9   9       39.07      -40.72    148.42 o 
  13   9   9      269.88      280.31    244.82 o 
  15   9   9       26.42      -45.50    167.45 o 
  17   9   9      155.14     -107.72    228.16 o 
 -30  10   9        7.26      -83.76    261.07 o 
 -28  10   9     5627.10     6391.87    501.40 o 
 -26  10   9     1008.72     1173.01    318.57 o 
 -24  10   9     1418.38     1159.09    305.24 o 
 -22  10   9     4769.21     5500.31    382.42 o 
 -20  10   9      214.33      499.71    213.23 o 
 -18  10   9     4200.71     4501.62    336.21 o 
 -16  10   9     1900.76     1614.57    256.23 o 
 -14  10   9     2634.59     3054.10    289.51 o 
 -12  10   9     2273.51     2924.78    428.57 o 
 -10  10   9     2041.10     2270.06    295.14 o 
  -8  10   9     4124.14     4511.36    325.36 o 
  -6  10   9     1026.26      758.22    216.44 o 
  -4  10   9     3592.87     3647.90    304.66 o 
  -2  10   9     1512.09     1381.35    236.35 o 
   0  10   9     3653.28     3747.13    308.09 o 
   2  10   9     1639.65     1450.06    284.18 o 
   4  10   9       12.22       93.61    190.63 o 
   6  10   9     7665.54     7946.16    547.44 o 
   8  10   9      138.40      165.75    170.19 o 
  10  10   9     5864.24     6212.46    329.52 o 
  12  10   9     2183.56     1920.51    230.82 o 
 -21  11   9     1848.58     2019.61    287.59 o 
 -19  11   9     3270.13     3614.90    333.69 o 
 -17  11   9      331.97      389.69    220.33 o 
 -15  11   9     3942.15     4460.90    368.56 o 
 -13  11   9       48.44     -140.21    186.06 o 
 -11  11   9     6752.43     7577.15    417.86 o 
  -9  11   9     1732.10     2421.17    299.81 o 
  -7  11   9     4835.67     4899.29    372.21 o 
  -5  11   9     4814.41     5907.75    378.35 o 
  -3  11   9     1246.41      818.90    234.58 o 
  -1  11   9     2132.54     2595.05    295.29 o 
   1  11   9      287.16       -7.45    198.85 o 
   3  11   9     8909.26    10326.85    612.62 o 
 -50   0  10      213.11       63.87    206.05 o 
 -48   0  10     5336.36     4214.54    643.77 o 
 -46   0  10     6167.09     5988.72    408.85 o 
 -44   0  10      465.03      593.71    205.27 o 
 -42   0  10     2479.25     2939.62    295.56 o 
 -40   0  10     3025.52     2610.83    277.80 o 
 -38   0  10    10796.40    10950.21    466.90 o 
 -36   0  10    12435.36    11375.85    467.76 o 
 -34   0  10    14934.08    14309.03    507.67 o 
 -32   0  10     6088.38     6706.84    851.29 o 
 -30   0  10      143.75      236.83    147.89 o 
 -28   0  10    33061.32    32642.44    615.74 o 
 -26   0  10     1875.84     1848.06    142.42 o 
 -24   0  10    43505.07    43810.16    761.08 o 
 -22   0  10    12665.38    11679.83    396.74 o 
 -20   0  10     2823.12     2502.77    189.77 o 
 -18   0  10   100542.13   108640.47   2035.45 o 
 -16   0  10    26065.98    26203.59    640.86 o 
 -14   0  10    41612.55    43331.68   1314.48 o 
 -12   0  10     1415.88     1441.53    124.98 o 
 -10   0  10    55680.81    58493.11    923.58 o 
  -8   0  10    15538.82    17154.47    356.13 o 
  -6   0  10     2851.02     2527.33    138.28 o 
  -4   0  10    11058.47    10345.30    285.04 o 
  -2   0  10    12102.25    14263.17    324.50 o 
   0   0  10    51229.94    52751.89    865.45 o 
   2   0  10     4675.53     3286.10    251.71 o 
   4   0  10    72071.13    75490.30   2198.24 o 
   6   0  10    34669.33    36131.56    833.46 o 
   8   0  10      664.11      819.09    153.26 o 
  10   0  10    21918.46    21998.61    498.39 o 
  12   0  10      385.59      391.62    123.65 o 
  14   0  10    38406.16    38702.67    756.15 o 
  16   0  10    24278.67    23124.17    655.73 o 
  18   0  10    22082.35    21100.29    633.38 o 
  20   0  10    20596.89    20246.52    785.49 o 
  22   0  10     2986.00     2579.25    263.39 o 
  24   0  10    22657.28    22286.34    697.14 o 
  26   0  10        6.35      201.10    175.66 o 
  28   0  10    14931.00    15142.32    593.57 o 
  30   0  10     1129.46     2000.12    447.73 o 
 -49   1  10     1938.78     2003.97    212.56 o 
 -47   1  10       46.58      -61.56    126.90 o 
 -45   1  10      907.09     1068.99    172.03 o 
 -43   1  10        3.97      103.26    129.57 o 
 -41   1  10     3705.96     3642.85    223.62 o 
 -39   1  10     1081.32     1232.16    157.12 o 
 -37   1  10     9003.13     8465.35    354.32 o 
 -35   1  10     5306.39     4784.56    223.97 o 
 -33   1  10      448.52      407.98    117.74 o 
 -31   1  10     6479.87     6438.69    239.68 o 
 -29   1  10     1532.98     1397.35    112.19 o 
 -27   1  10     4527.13     4504.86    142.52 o 
 -25   1  10     5408.85     5432.28    153.11 o 
 -23   1  10      865.42     1029.01     84.03 o 
 -21   1  10    21607.41    22251.04    405.56 o 
 -19   1  10     1523.20     1942.79    108.44 o 
 -17   1  10    24169.95    25385.41    781.14 o 
 -15   1  10       53.00      245.06     88.95 o 
 -13   1  10    12052.89    13425.00    283.17 o 
 -11   1  10     4319.68     4537.65    143.98 o 
  -9   1  10    14312.72    16951.15    248.04 o 
  -7   1  10    33614.05    36977.68    443.84 o 
  -5   1  10     3115.94     3798.64    113.14 o 
  -3   1  10    29607.34    32177.51    451.84 o 
  -1   1  10     4994.29     5523.14    160.03 o 
   1   1  10    20488.50    22665.14    359.67 o 
   3   1  10     9970.07    10917.58    284.57 o 
   5   1  10     3775.26     4565.43    181.76 o 
   7   1  10     5248.47     5572.15    276.52 o 
   9   1  10     2318.03     2163.66    170.22 o 
  11   1  10    17859.49    18195.62    435.04 o 
  13   1  10     2066.92     1918.37    134.00 o 
  15   1  10     3656.86     4181.64    177.92 o 
  17   1  10     9507.33     9485.72    258.10 o 
  19   1  10      259.22      258.74    101.99 o 
  21   1  10     8497.31     8862.63    420.67 o 
  23   1  10      832.71      705.84    135.93 o 
  25   1  10     3698.98     3442.39    215.24 o 
  27   1  10     3534.64     3930.54    270.58 o 
  29   1  10        9.20      -28.51    190.33 o 
 -48   2  10     1751.07     1886.50    207.13 o 
 -46   2  10     4562.44     4142.11    255.23 o 
 -44   2  10       29.21       15.56    132.75 o 
 -42   2  10     2439.63     2454.16    201.99 o 
 -40   2  10      431.72      471.98    136.92 o 
 -38   2  10     8679.62     8794.54    303.23 o 
 -36   2  10     6106.35     4803.46    232.90 o 
 -34   2  10     7374.79     7492.51    343.23 o 
 -32   2  10     6515.46     5249.91    227.78 o 
 -30   2  10        3.65       -4.36     83.37 o 
 -28   2  10     7345.18     7506.75    214.16 o 
 -26   2  10     2292.13     2335.71    153.45 o 
 -24   2  10     1833.75     1774.72    131.63 o 
 -22   2  10        5.21      -40.59     78.58 o 
 -20   2  10     1620.44     1965.93    149.67 o 
 -18   2  10    19043.90    20639.30    426.59 o 
 -16   2  10     2943.47     3531.96    234.68 o 
 -14   2  10    10492.79    11392.54    230.63 o 
 -12   2  10     6772.29     6710.61    240.17 o 
 -10   2  10     6625.06     7208.28    217.12 o 
  -8   2  10    16777.82    17248.04    653.60 o 
  -6   2  10      252.30      657.16    115.14 o 
  -4   2  10     3666.89     3670.76    189.38 o 
  -2   2  10     4123.33     4489.32    146.43 o 
   0   2  10     8785.39     9483.91    224.59 o 
   2   2  10    13135.66    13809.13    290.04 o 
   4   2  10    13605.85    14571.36    359.16 o 
   6   2  10     5140.56     5000.33    165.80 o 
   8   2  10      863.70     1071.65    111.06 o 
  10   2  10     4002.99     4465.89    184.75 o 
  12   2  10     5612.62     6001.38    293.92 o 
  14   2  10     2664.27     2884.97    175.36 o 
  16   2  10     3760.29     3681.53    170.18 o 
  18   2  10      498.58      419.67    117.75 o 
  20   2  10     2615.00     2766.53    220.00 o 
  22   2  10      535.02      444.02    194.87 o 
  24   2  10     3660.41     3235.19    721.08 o 
  26   2  10       83.66       57.38    182.18 o 
  28   2  10      682.16      428.72    214.20 o 
  30   2  10      222.40      288.45    208.36 o 
 -49   3  10    13619.85    13371.72    506.49 o 
 -47   3  10       12.91     -103.94    135.11 o 
 -45   3  10    11015.12    11024.45    372.69 o 
 -43   3  10     1503.08     1515.71    184.83 o 
 -41   3  10    15534.68    15009.63    412.53 o 
 -39   3  10    12344.69    11852.29    355.46 o 
 -37   3  10    10557.57     9892.43    353.14 o 
 -35   3  10    20295.83    19937.48    449.83 o 
 -33   3  10      325.50      167.66    117.95 o 
 -31   3  10    32152.77    32000.66    699.43 o 
 -29   3  10     1796.37     1996.25    348.52 o 
 -27   3  10    50148.01    50169.95    687.12 o 
 -25   3  10    24410.77    23239.42    439.39 o 
 -23   3  10    11741.48    12410.02    483.09 o 
 -21   3  10    54350.29    52631.36    877.77 o 
 -19   3  10     2535.09     3124.71    170.91 o 
 -17   3  10    34200.44    32468.67    470.23 o 
 -15   3  10    16566.00    17447.62    304.43 o 
 -13   3  10    17817.83    17164.55    337.56 o 
 -11   3  10    51525.77    53550.56    765.15 o 
  -9   3  10      685.31      733.28    286.36 o 
  -7   3  10    58781.14    62212.95   1046.82 o 
  -5   3  10     1851.89     2203.62    286.34 o 
  -3   3  10    25464.82    26530.01    558.99 o 
  -1   3  10    19660.31    20378.12    472.97 o 
   1   3  10    14525.20    15703.13    480.72 o 
   3   3  10    48000.33    49012.74    888.86 o 
   5   3  10        0.96       36.79     86.21 o 
   7   3  10    46483.07    45816.50    713.93 o 
   9   3  10    15743.87    15710.76    534.77 o 
  11   3  10    32936.20    32199.06    694.26 o 
  13   3  10     5913.56     6184.02    294.36 o 
  15   3  10     3640.93     3509.44    236.59 o 
  17   3  10    11011.61    10446.40    531.36 o 
  19   3  10      165.69        7.33    132.86 o 
  21   3  10     9821.15     8411.90    444.66 o 
  23   3  10     3477.98     3383.25    546.17 o 
  25   3  10     2381.87     2417.39    300.52 o 
  27   3  10     6313.97     6837.54   1239.74 o 
  29   3  10       50.76     -206.46    181.12 o 
 -48   4  10     6053.93     6933.69    406.28 o 
 -46   4  10     3103.28     3698.20    254.73 o 
 -44   4  10     2288.56     2722.06    344.05 o 
 -42   4  10     3320.58     3043.15    223.33 o 
 -40   4  10      171.42      230.26    135.38 o 
 -38   4  10     1331.94     1361.55    169.44 o 
 -36   4  10     2064.76     2026.68    201.68 o 
 -34   4  10     1974.81     1839.19    169.50 o 
 -32   4  10     3801.72     3388.29    256.24 o 
 -30   4  10      843.64      837.35    114.55 o 
 -28   4  10    10429.67    10239.57    260.55 o 
 -26   4  10     7635.73     8282.79    426.48 o 
 -24   4  10    23408.71    23049.10    495.51 o 
 -22   4  10     2873.22     3040.74    179.95 o 
 -20   4  10      741.40      853.26     90.24 o 
 -18   4  10    18647.24    19466.09    298.72 o 
 -16   4  10     7345.89     8010.49    210.37 o 
 -14   4  10    23891.21    24434.07    384.47 o 
 -12   4  10    10510.53    11117.18    231.46 o 
 -10   4  10     7458.66     7212.03    224.71 o 
  -8   4  10    18914.79    18966.37    358.56 o 
  -6   4  10      116.89       26.42     97.39 o 
  -4   4  10    27314.60    27369.95    589.69 o 
  -2   4  10      145.74      170.94    154.66 o 
   0   4  10     8644.08     7861.26    307.25 o 
   2   4  10     2773.56     2713.57    204.32 o 
   4   4  10     2347.04     2170.66    192.45 o 
   6   4  10    10742.86    10163.10    529.41 o 
   8   4  10        8.76       -5.92    124.87 o 
  10   4  10     4958.79     4590.81    313.61 o 
  12   4  10     3651.28     3303.63    237.34 o 
  14   4  10    10772.98     9675.03    468.18 o 
  16   4  10     7156.59     7075.61    328.39 o 
  18   4  10      562.04      626.90    163.34 o 
  20   4  10     4293.39     3760.38    338.28 o 
  22   4  10       33.18     -231.25    171.24 o 
  24   4  10      695.74      581.33    225.35 o 
  26   4  10      925.36      594.05    234.71 o 
  28   4  10     2477.40     2006.44    321.05 o 
 -45   5  10     1844.87     1715.02    182.88 o 
 -43   5  10      117.56       91.26    137.90 o 
 -41   5  10     2011.75     2254.76    204.73 o 
 -39   5  10      527.41      681.20    135.10 o 
 -37   5  10     1089.08     1281.28    165.70 o 
 -35   5  10     3024.96     2984.13    178.80 o 
 -33   5  10        0.19      -72.61     94.28 o 
 -31   5  10    10182.83    10800.72    273.35 o 
 -29   5  10     1579.29     1462.41    128.00 o 
 -27   5  10     4507.10     4707.89    201.20 o 
 -25   5  10     2025.38     2134.65    146.42 o 
 -23   5  10     4668.17     4821.60    189.64 o 
 -21   5  10       50.29      -65.51     84.89 o 
 -19   5  10      330.28      124.55     62.57 o 
 -17   5  10      809.55      887.87    118.60 o 
 -15   5  10     3975.79     4182.99    218.40 o 
 -13   5  10     8165.38     8181.25    204.17 o 
 -11   5  10     8198.85     8182.30    232.67 o 
  -9   5  10       43.82       -1.83    123.78 o 
  -7   5  10      516.63      667.43    149.71 o 
  -5   5  10      220.32      162.14    127.91 o 
  -3   5  10    12083.02    12888.02    399.15 o 
  -1   5  10     9719.44     9894.85    350.52 o 
   1   5  10      598.17      511.60    148.49 o 
   3   5  10    12610.93    11865.77    391.26 o 
   5   5  10    10405.33     9752.79    394.59 o 
   7   5  10    13032.23    13025.79    418.52 o 
   9   5  10      451.92       75.50    144.55 o 
  11   5  10     1971.89     2187.48    190.00 o 
  13   5  10      798.40      727.61    213.92 o 
  15   5  10     3559.91     3123.22    349.97 o 
  17   5  10     1930.11     1758.03    211.11 o 
  19   5  10       18.55      222.94    314.93 o 
  21   5  10     1940.68     1785.08    286.12 o 
  23   5  10       73.41      -44.28    193.20 o 
  25   5  10      964.96      713.67    237.58 o 
 -44   6  10     3591.18     3400.72    226.24 o 
 -42   6  10     4145.53     4665.47    528.69 o 
 -40   6  10      796.40      557.64    154.26 o 
 -38   6  10    12600.74    13608.84    633.68 o 
 -36   6  10     6343.87     6345.59    268.80 o 
 -34   6  10     4454.36     4437.56    229.44 o 
 -32   6  10    19225.81    19839.22    444.68 o 
 -30   6  10     2650.42     2596.13    363.94 o 
 -28   6  10    23358.30    23083.84    542.06 o 
 -26   6  10      417.61      373.87    132.98 o 
 -24   6  10    39419.43    38372.55   1083.80 o 
 -22   6  10      898.62     1199.87    125.58 o 
 -20   6  10     9605.34     9521.50    249.41 o 
 -18   6  10     4426.00     4864.90    182.22 o 
 -16   6  10        5.93     -189.52    126.35 o 
 -14   6  10    21360.92    20471.54    535.65 o 
 -12   6  10       75.17     -206.97    192.36 o 
 -10   6  10    38631.81    36969.51    774.03 o 
  -8   6  10    25890.71    23936.17    585.93 o 
  -6   6  10     9733.43     8494.17    475.35 o 
  -4   6  10    25467.89    23668.00    582.24 o 
  -2   6  10       36.57       20.51    136.73 o 
   0   6  10    13324.41    12598.70    416.39 o 
   2   6  10     5127.05     5245.28    288.19 o 
   4   6  10    10047.57    10165.04    555.47 o 
   6   6  10    22358.79    21567.26    566.27 o 
   8   6  10     1131.34     1114.45    202.70 o 
  10   6  10    17898.74    17555.68    513.66 o 
  12   6  10      306.28      279.31    145.78 o 
  14   6  10    12272.33    12535.84    442.79 o 
  16   6  10     2344.66     2361.71    232.42 o 
  18   6  10     3690.28     2810.34    331.90 o 
  20   6  10     8286.72     8811.45    505.56 o 
  22   6  10      629.10      415.14    235.81 o 
  24   6  10     9332.65    10650.82    569.81 o 
 -41   7  10     2866.44     2865.21    305.26 o 
 -39   7  10     1667.46     1433.26    332.28 o 
 -37   7  10      438.35      555.14    173.12 o 
 -35   7  10     5523.94     5146.54    306.74 o 
 -33   7  10      520.53      470.27    140.22 o 
 -31   7  10     2571.47     2555.90    191.00 o 
 -29   7  10       12.38     -125.48    118.52 o 
 -27   7  10     6103.66     6257.20    261.99 o 
 -25   7  10      400.82      700.77    227.19 o 
 -23   7  10      713.92      851.24    188.71 o 
 -21   7  10     2151.23     1837.37    221.54 o 
 -19   7  10       93.58      -38.81    147.28 o 
 -17   7  10     8716.05     8616.25    363.18 o 
 -15   7  10      233.32      127.79    156.48 o 
 -13   7  10      229.19     -214.54    143.03 o 
 -11   7  10     6262.90     5732.18    308.89 o 
  -9   7  10     3417.64     2642.01    235.60 o 
  -7   7  10    22217.10    22096.37    576.83 o 
  -5   7  10      250.18      242.22    161.81 o 
  -3   7  10     1575.99     1295.72    196.54 o 
  -1   7  10     3567.67     3196.96    295.04 o 
   1   7  10     3998.61     3665.61    268.18 o 
   3   7  10    11402.28    11244.83    423.29 o 
   5   7  10     4672.44     3840.71    510.54 o 
   7   7  10     3750.71     3291.50    263.83 o 
   9   7  10      816.30      596.44    185.17 o 
  11   7  10     9879.89     9746.75    352.15 o 
  13   7  10      386.73      437.65    151.39 o 
  15   7  10      662.00      904.19    197.09 o 
  17   7  10     1535.53     1423.19    283.60 o 
  19   7  10      258.61      287.75    222.37 o 
  21   7  10     1353.56     1225.45    286.30 o 
 -38   8  10     3554.02     4531.51    381.92 o 
 -36   8  10      186.47      492.84    257.81 o 
 -34   8  10      380.42       -0.11    158.26 o 
 -32   8  10     3088.13     3287.98    288.48 o 
 -30   8  10      768.57      727.50    188.40 o 
 -28   8  10     2894.95     3412.65    547.48 o 
 -26   8  10     2299.27     3002.45    338.73 o 
 -24   8  10     9516.61    10047.92    420.18 o 
 -22   8  10      708.92      688.95    197.14 o 
 -20   8  10     6166.56     6124.58    343.09 o 
 -18   8  10       59.20     -178.20    179.49 o 
 -16   8  10      217.95      167.62    176.90 o 
 -14   8  10     1505.13     1409.17    268.50 o 
 -12   8  10       56.44     -231.85    166.33 o 
 -10   8  10     3883.37     3311.25    269.74 o 
  -8   8  10     2951.81     2740.25    253.31 o 
  -6   8  10     1311.85     1301.91    213.21 o 
  -4   8  10      986.69      820.10    193.86 o 
  -2   8  10     1123.92      696.55    194.03 o 
   0   8  10     1745.74     1939.57    235.03 o 
   2   8  10      542.66      467.38    187.49 o 
   4   8  10     1300.17      954.82    209.50 o 
   6   8  10     2065.16     1590.00    231.77 o 
   8   8  10      538.35      128.03    181.68 o 
  10   8  10     4683.38     4496.83    482.90 o 
  12   8  10      132.31       57.71    152.45 o 
  14   8  10     3302.83     2860.15    269.33 o 
  16   8  10      155.06      -35.82    201.92 o 
  18   8  10      359.86      202.07    239.87 o 
 -33   9  10      182.53      414.49    281.22 o 
 -31   9  10     7358.66     7765.33    515.97 o 
 -29   9  10     1960.15     2449.17    350.39 o 
 -27   9  10     5482.53     5836.73    459.47 o 
 -25   9  10     5944.20     6715.53    931.71 o 
 -23   9  10     1534.67     1399.58    243.91 o 
 -21   9  10     5753.92     6166.69    362.50 o 
 -19   9  10      137.53       88.00    186.33 o 
 -17   9  10    16250.33    16181.77    575.11 o 
 -15   9  10     1341.35     1295.64    232.18 o 
 -13   9  10     4944.02     5549.75    339.31 o 
 -11   9  10    11235.58    11500.12    447.92 o 
  -9   9  10     1445.31     1162.57    218.60 o 
  -7   9  10    11756.48    12013.28    455.48 o 
  -5   9  10     1421.72     1329.13    309.26 o 
  -3   9  10     5313.55     5310.31    330.80 o 
  -1   9  10     8465.81     8923.43    587.18 o 
   1   9  10      888.36      849.40    210.20 o 
   3   9  10    11850.90    10848.00    448.73 o 
   5   9  10      507.18       75.31    179.40 o 
   7   9  10     9051.35     8509.13    629.20 o 
   9   9  10      960.68     1053.38    196.58 o 
  11   9  10     7615.97     7617.97    346.02 o 
  13   9  10     7203.19     7590.03    353.80 o 
  15   9  10     2008.87     1853.41    500.45 o 
 -28  10  10     2523.83     2565.18    391.76 o 
 -26  10  10      260.00      513.50    299.71 o 
 -24  10  10     3595.38     3123.35    408.93 o 
 -22  10  10     4727.23     4685.20    352.97 o 
 -20  10  10     1809.21     2109.59    272.43 o 
 -18  10  10     7439.63     7266.81    400.07 o 
 -16  10  10       89.77      235.25    198.21 o 
 -14  10  10     3412.11     3434.65    397.18 o 
 -12  10  10      206.07      258.80    400.51 o 
 -10  10  10     4086.79     4607.01    333.11 o 
  -8  10  10     2254.10     2658.61    281.50 o 
  -6  10  10     1472.76     1611.62    248.61 o 
  -4  10  10     3264.75     3481.82    303.37 o 
  -2  10  10      435.25      244.46    217.30 o 
   0  10  10     3125.72     3462.75    309.28 o 
   2  10  10     1252.03     1462.41    314.81 o 
   4  10  10     3895.24     3497.80    314.88 o 
   6  10  10     2412.31     2895.74    343.25 o 
   8  10  10       71.25     -232.38    163.54 o 
 -19  11  10      315.16      466.36    359.90 o 
 -17  11  10        5.45     -150.16    201.71 o 
 -15  11  10        9.45     -205.31    190.34 o 
 -13  11  10       55.93      -14.62    196.11 o 
 -11  11  10      344.66      327.02    217.84 o 
  -9  11  10        6.05     -128.03    195.70 o 
  -7  11  10       16.00     -275.82    183.88 o 
  -5  11  10       34.68     -280.94    187.29 o 
  -3  11  10      109.04     -219.62    189.62 o 
  -1  11  10      200.59       18.21    208.40 o 
 -49   1  11     3538.35     3083.66    242.90 o 
 -47   1  11     1250.15     1160.20    179.44 o 
 -45   1  11     5739.32     5230.41    268.52 o 
 -43   1  11     1315.51     1119.39    166.03 o 
 -41   1  11    17873.40    16348.39    424.72 o 
 -39   1  11      690.26      722.72    144.18 o 
 -37   1  11    24313.76    22404.73    485.52 o 
 -35   1  11     7953.87     7772.34    275.98 o 
 -33   1  11    11983.80    11372.79    319.99 o 
 -31   1  11    27340.53    26865.22    511.98 o 
 -29   1  11     1305.56     1533.91    102.25 o 
 -27   1  11    30010.96    28806.63    406.90 o 
 -25   1  11      999.21     1181.23     93.35 o 
 -23   1  11    35155.73    35182.58    575.54 o 
 -21   1  11    36571.33    38087.77    661.17 o 
 -19   1  11     6271.92     6368.79    202.54 o 
 -17   1  11    21404.07    22338.06    615.25 o 
 -15   1  11      663.09      714.87     97.62 o 
 -13   1  11    53528.42    57365.28    726.24 o 
 -11   1  11    15811.81    18676.08    308.63 o 
  -9   1  11     7832.05     7674.97    158.09 o 
  -7   1  11    17847.46    19189.88    275.57 o 
  -5   1  11     1085.16     1407.86     81.62 o 
  -3   1  11    74270.57    81200.40    983.13 o 
  -1   1  11     5301.07     5727.14    172.51 o 
   1   1  11    40139.98    43885.59    601.41 o 
   3   1  11    25024.18    25225.78    407.36 o 
   5   1  11    12419.26    14026.15    325.21 o 
   7   1  11    44956.16    45957.74    728.53 o 
   9   1  11     2107.00     2489.11    154.13 o 
  11   1  11     8812.35     8791.22    299.41 o 
  13   1  11     1083.77     1149.99    121.80 o 
  15   1  11    18960.98    18562.46    627.47 o 
  17   1  11    10130.36     9596.73    368.77 o 
  19   1  11     1460.02     1464.79    140.74 o 
  21   1  11    16086.11    15831.57    491.91 o 
  23   1  11     1152.17      847.55    233.01 o 
  25   1  11     5665.80     5603.55    553.79 o 
  27   1  11     1304.26      941.66    240.87 o 
 -48   2  11    11410.00    11048.63    474.39 o 
 -46   2  11       14.46      102.63    144.71 o 
 -44   2  11    12346.66    11810.18    374.48 o 
 -42   2  11     4685.82     4562.03    246.52 o 
 -40   2  11     6168.48     5245.96    351.41 o 
 -38   2  11    10037.56     9647.71    317.72 o 
 -36   2  11     7053.44     6607.40    264.51 o 
 -34   2  11    21272.54    21069.73    534.48 o 
 -32   2  11      360.12      304.86    117.33 o 
 -30   2  11    26192.62    25690.20    534.03 o 
 -28   2  11     2991.13     3178.62    276.38 o 
 -26   2  11    14472.04    14411.84    317.88 o 
 -24   2  11     6732.18     6984.57    331.52 o 
 -22   2  11        3.73      215.03    100.55 o 
 -20   2  11    28404.68    28866.54    559.69 o 
 -18   2  11     5165.09     5829.28    195.93 o 
 -16   2  11    28464.89    28674.68    428.20 o 
 -14   2  11    47931.35    49663.44    748.04 o 
 -12   2  11     1903.88     1918.72    106.13 o 
 -10   2  11    31640.10    32459.73    545.53 o 
  -8   2  11       65.37      247.29     93.56 o 
  -6   2  11    45571.87    46759.83    723.10 o 
  -4   2  11     1905.15     1829.45    155.77 o 
  -2   2  11    25611.54    26197.59    434.89 o 
   0   2  11    42802.88    43782.35    657.25 o 
   2   2  11    14635.17    15139.67    318.40 o 
   4   2  11    19189.80    19357.85    379.04 o 
   6   2  11     1802.29     1852.44    167.52 o 
   8   2  11    42662.91    43643.37    683.50 o 
  10   2  11     2513.08     2969.52    214.88 o 
  12   2  11    11635.96    11702.90    319.12 o 
  14   2  11     8878.59     8838.06    283.33 o 
  16   2  11      461.97      222.83    142.72 o 
  18   2  11    10340.54    10428.64    615.24 o 
  20   2  11     2228.36     2262.05    215.73 o 
  22   2  11     5652.37     5062.11    369.64 o 
  24   2  11     3067.10     2848.99    313.46 o 
  26   2  11      944.23      731.42    237.49 o 
  28   2  11     6549.82     7465.89    539.27 o 
 -49   3  11      490.17      649.86    240.60 o 
 -47   3  11      568.84      692.97    170.66 o 
 -45   3  11       98.19       30.43    138.05 o 
 -43   3  11       48.71      -44.40    125.66 o 
 -41   3  11        8.77      219.14    137.21 o 
 -39   3  11        0.07      -72.41    118.87 o 
 -37   3  11      300.07      434.59    135.95 o 
 -35   3  11     1217.46      921.83    145.10 o 
 -33   3  11       63.60       92.14    116.41 o 
 -31   3  11       63.99       69.52     72.20 o 
 -29   3  11     1998.78     1731.67    132.86 o 
 -27   3  11    13143.67    13343.86    327.99 o 
 -25   3  11    15495.06    14803.32    381.80 o 
 -23   3  11      856.37      481.96    117.46 o 
 -21   3  11      162.04        4.58     93.34 o 
 -19   3  11      106.82       73.58     74.62 o 
 -17   3  11      107.77      103.39     76.72 o 
 -15   3  11      665.68      516.05    108.01 o 
 -13   3  11      775.90      862.53    145.22 o 
 -11   3  11     2228.48     2361.89    174.65 o 
  -9   3  11      329.51      163.91    111.06 o 
  -7   3  11     4094.81     4512.11    223.72 o 
  -5   3  11      325.20      109.12    109.34 o 
  -3   3  11     2654.73     2340.71    180.43 o 
  -1   3  11      754.49      717.79    141.63 o 
   1   3  11      167.64        1.76    227.75 o 
   3   3  11     1930.85     2128.12    188.49 o 
   5   3  11     9296.25     9533.40    336.43 o 
   7   3  11     3445.21     3650.41    231.09 o 
   9   3  11      832.50      740.35    209.32 o 
  11   3  11     4482.17     4233.67    256.83 o 
  13   3  11      226.05      227.32    145.13 o 
  15   3  11      157.46      103.28    138.76 o 
  17   3  11      887.10     1118.76    180.79 o 
  19   3  11        0.19     -152.91    131.37 o 
  21   3  11      105.09     -231.70    168.32 o 
  23   3  11        7.42        0.28    189.73 o 
  25   3  11      343.75       92.58    240.89 o 
  27   3  11      105.23      229.57    250.93 o 
 -46   4  11      354.24      414.26    172.19 o 
 -44   4  11     6365.49     6807.59    496.13 o 
 -42   4  11     3305.67     3470.14    261.57 o 
 -40   4  11     5085.76     6010.62    274.90 o 
 -38   4  11    13636.34    13143.07    379.35 o 
 -36   4  11      348.84      509.35    142.03 o 
 -34   4  11     7970.28     7710.74    281.25 o 
 -32   4  11       36.22       -0.72     97.99 o 
 -30   4  11     1334.13     1507.81    144.35 o 
 -28   4  11     5285.05     5355.08    248.60 o 
 -26   4  11     4100.97     3697.82    262.57 o 
 -24   4  11     3871.84     3926.62    209.35 o 
 -22   4  11      880.16     1154.93    125.82 o 
 -20   4  11    31111.78    31589.86    484.54 o 
 -18   4  11     9132.67     8879.73    237.29 o 
 -16   4  11    39868.01    39100.35    552.27 o 
 -14   4  11    22107.03    22451.25    368.36 o 
 -12   4  11     4305.34     4527.88    183.18 o 
 -10   4  11    15440.47    15444.73    326.12 o 
  -8   4  11       31.50       19.43     82.66 o 
  -6   4  11    29062.53    28488.12    481.52 o 
  -4   4  11     4810.14     5041.66    257.01 o 
  -2   4  11     8035.67     7912.55    309.17 o 
   0   4  11    10836.58    10133.94    411.23 o 
   2   4  11     6495.47     6830.31    333.11 o 
   4   4  11    10865.84    10428.63    363.33 o 
   6   4  11        9.01      -94.99    126.44 o 
   8   4  11     8760.91     8886.98    345.21 o 
  10   4  11     6248.60     6307.14    527.32 o 
  12   4  11     1542.19     1485.89    199.24 o 
  14   4  11    11328.83    10840.43    398.16 o 
  16   4  11      500.64      358.80    229.02 o 
  18   4  11    12278.18    11687.90    508.66 o 
  20   4  11     2164.69     2140.27    293.27 o 
  22   4  11     7946.69     7924.50    467.71 o 
  24   4  11     3370.30     3960.86    432.52 o 
  26   4  11      232.75      383.99    240.84 o 
 -45   5  11     1305.07     1354.73    180.27 o 
 -43   5  11      335.51      386.67    139.16 o 
 -41   5  11     8069.68     7911.79    306.87 o 
 -39   5  11      791.57      907.07    152.47 o 
 -37   5  11     6046.65     6888.55    415.12 o 
 -35   5  11    10660.05    10605.30    482.38 o 
 -33   5  11     4508.92     4748.47    199.02 o 
 -31   5  11    13138.87    13422.68    349.15 o 
 -29   5  11       16.08      195.44    129.50 o 
 -27   5  11    40723.59    39256.20    809.13 o 
 -25   5  11      272.68      555.73    134.51 o 
 -23   5  11    11479.44    11458.53    284.65 o 
 -21   5  11    20458.52    20046.58    368.90 o 
 -19   5  11     3907.36     3397.11    155.79 o 
 -17   5  11     7959.88     7767.50    214.94 o 
 -15   5  11     2457.06     2341.59    129.26 o 
 -13   5  11    34242.58    33377.72    755.46 o 
 -11   5  11     6119.14     6071.59    330.55 o 
  -9   5  11     8055.25     7554.32    312.69 o 
  -7   5  11    26468.32    27291.96    713.93 o 
  -5   5  11      828.59     1042.53    166.19 o 
  -3   5  11    18460.39    18726.58   1168.43 o 
  -1   5  11     3955.26     3603.01    304.28 o 
   1   5  11    26737.67    25618.83    610.72 o 
   3   5  11    17248.47    16321.40    473.31 o 
   5   5  11     5874.38     5680.18    299.75 o 
   7   5  11    23483.83    22074.20    720.80 o 
   9   5  11       22.14      -99.41    136.99 o 
  11   5  11    10709.43    10954.94    407.39 o 
  13   5  11     3558.34     3411.72    257.78 o 
  15   5  11    15117.67    14526.58    996.34 o 
  17   5  11    14963.30    13822.40    711.39 o 
  19   5  11     3812.09     3751.62    360.57 o 
  21   5  11    10102.50     9628.99    527.56 o 
  23   5  11       53.22       40.07    206.22 o 
 -44   6  11       37.79       47.24    169.73 o 
 -42   6  11      140.55      198.43    161.69 o 
 -40   6  11      443.79      276.39    168.56 o 
 -38   6  11       36.38     -100.87    135.69 o 
 -36   6  11        0.33     -154.79    130.45 o 
 -34   6  11      299.80      319.69    126.25 o 
 -32   6  11     1449.56     1305.14    160.80 o 
 -30   6  11       58.12     -110.04    188.20 o 
 -28   6  11      602.22      202.02    133.75 o 
 -26   6  11        3.67     -153.73    109.45 o 
 -24   6  11     2378.50     2242.17    153.15 o 
 -22   6  11       62.35       28.88     87.67 o 
 -20   6  11     1657.56     1807.13    201.82 o 
 -18   6  11     2259.45     1745.04    199.77 o 
 -16   6  11      436.83       70.48    142.75 o 
 -14   6  11      879.96      803.83    169.29 o 
 -12   6  11        1.40     -177.50    118.33 o 
 -10   6  11      545.39      474.42    162.22 o 
  -8   6  11      102.73       67.03    146.38 o 
  -6   6  11      817.08      605.03    170.99 o 
  -4   6  11      283.05      114.61    165.84 o 
  -2   6  11       97.95        1.98    143.16 o 
   0   6  11      347.77      256.43    156.94 o 
   2   6  11        8.51     -201.93    134.62 o 
   4   6  11     4326.87     3533.93    313.71 o 
   6   6  11      122.97       14.99    152.43 o 
   8   6  11     1502.70     1300.55    238.92 o 
  10   6  11       41.67      -60.43    151.51 o 
  12   6  11       86.42       68.90    156.94 o 
  14   6  11      953.09      813.73    186.41 o 
  16   6  11      635.83      397.04    176.58 o 
  18   6  11       24.66     -275.96    190.80 o 
  20   6  11       92.17      114.27    220.59 o 
  22   6  11       71.91      -71.63    215.80 o 
 -41   7  11     4891.40     4714.13    503.79 o 
 -39   7  11        8.57     -193.95    141.31 o 
 -37   7  11     5251.85     5544.73    307.75 o 
 -35   7  11     3599.39     3565.84    222.33 o 
 -33   7  11     2962.42     2994.34    204.51 o 
 -31   7  11     8545.92     8255.27    312.76 o 
 -29   7  11      502.68      144.01    487.46 o 
 -27   7  11     7357.09     7629.81    451.57 o 
 -25   7  11     1447.42     1208.55    211.89 o 
 -23   7  11     7581.05     7421.07    355.00 o 
 -21   7  11    11176.90    10607.41    406.70 o 
 -19   7  11     1519.59     1412.64    210.24 o 
 -17   7  11    10224.41     9790.18    390.89 o 
 -15   7  11       20.31       60.13    211.46 o 
 -13   7  11    13825.16    12819.15    440.89 o 
 -11   7  11     1701.60     1558.56    299.55 o 
  -9   7  11     7970.55     7773.38    355.27 o 
  -7   7  11    13693.78    12837.58    441.19 o 
  -5   7  11     2957.85     2438.31    236.64 o 
  -3   7  11    16440.18    14610.19    473.32 o 
  -1   7  11       68.20      -64.05    157.83 o 
   1   7  11    13947.41    12919.90    451.59 o 
   3   7  11     1003.38     1048.09    203.50 o 
   5   7  11     2916.81     2740.67    253.53 o 
   7   7  11     5102.89     5000.75    315.49 o 
   9   7  11     1171.85     1100.74    209.92 o 
  11   7  11     2647.27     3157.14    244.69 o 
  13   7  11      920.72      995.47    239.87 o 
  15   7  11     1947.08     1660.17    231.18 o 
  17   7  11     4761.77     4358.45    404.89 o 
  19   7  11      796.26      658.71    319.72 o 
 -38   8  11     6742.57     7142.02    578.20 o 
 -36   8  11     1097.46     1001.64    255.26 o 
 -34   8  11     6737.18     6713.45    361.23 o 
 -32   8  11      282.92      193.05    165.96 o 
 -30   8  11     4970.63     5528.53    563.74 o 
 -28   8  11     8034.89     9728.80    524.33 o 
 -26   8  11      485.63      485.42    244.71 o 
 -24   8  11    15815.22    15660.77    643.03 o 
 -22   8  11     6820.84     6646.10    364.19 o 
 -20   8  11     9006.42     9218.55    402.81 o 
 -18   8  11     1964.28     2046.35    247.10 o 
 -16   8  11     2956.71     2890.68    264.25 o 
 -14   8  11     7786.82     7264.91    431.61 o 
 -12   8  11     2345.89     2158.71    236.29 o 
 -10   8  11    22238.33    20150.75    580.06 o 
  -8   8  11      157.77       84.97    165.74 o 
  -6   8  11    10343.32    10122.13    413.78 o 
  -4   8  11     3130.44     2812.17    303.90 o 
  -2   8  11     8553.91     8521.53    384.04 o 
   0   8  11    10117.03     9229.49    404.15 o 
   2   8  11     1839.88     1487.12    225.50 o 
   4   8  11     3463.56     3481.77    286.73 o 
   6   8  11      922.90     1081.72    213.98 o 
   8   8  11      854.96      639.50    260.88 o 
  10   8  11     2308.01     2254.99    256.35 o 
  12   8  11      125.58      -80.93    149.71 o 
  14   8  11     4011.96     3800.67    307.60 o 
  16   8  11      166.88      -17.93    219.83 o 
 -33   9  11       54.81      -51.38    176.48 o 
 -31   9  11       46.17      130.00    182.61 o 
 -29   9  11     1011.77      497.23    281.29 o 
 -27   9  11      315.88      558.53    274.39 o 
 -25   9  11     1328.62     1137.78    337.99 o 
 -23   9  11      466.29      280.53    205.29 o 
 -21   9  11     2981.17     3167.65    293.81 o 
 -19   9  11       83.17       29.79    183.80 o 
 -17   9  11      396.42      665.51    205.44 o 
 -15   9  11      149.67     -229.22    167.60 o 
 -13   9  11      145.19      105.30    181.70 o 
 -11   9  11      670.87      656.39    296.92 o 
  -9   9  11        0.29      -59.57    197.55 o 
  -7   9  11      100.87      -77.18    166.70 o 
  -5   9  11      184.82      -38.64    170.50 o 
  -3   9  11      146.50       84.02    179.04 o 
  -1   9  11      684.47      665.68    208.63 o 
   1   9  11       40.82        7.77    181.75 o 
   3   9  11      479.16      388.28    200.10 o 
   5   9  11      750.02      667.86    215.77 o 
   7   9  11     1097.15      651.64    218.31 o 
   9   9  11      775.01      456.46    188.64 o 
  11   9  11      463.29      261.23    176.84 o 
 -28  10  11     1056.54     1221.28    340.19 o 
 -26  10  11     1745.19     1500.51    337.00 o 
 -24  10  11     4843.71     5051.26    366.73 o 
 -22  10  11      126.74      -70.79    199.82 o 
 -20  10  11     4299.22     3994.75    332.98 o 
 -18  10  11      709.63      731.28    231.01 o 
 -16  10  11     3272.72     3137.90    303.75 o 
 -14  10  11     4259.12     3885.38    325.85 o 
 -12  10  11     1815.91     1565.33    280.87 o 
 -10  10  11    10220.38     9849.27    445.51 o 
  -8  10  11       46.79       84.94    192.44 o 
  -6  10  11     5565.45     6327.18    388.87 o 
  -4  10  11     2542.25     3224.66    306.23 o 
  -2  10  11     1745.17     1703.29    261.92 o 
   0  10  11     2737.29     3039.68    301.48 o 
   2  10  11      245.61      191.38    247.24 o 
   4  10  11     5587.48     5285.40    368.04 o 
   6  10  11       29.34     -192.61    159.17 o 
 -15  11  11      323.73      495.82    235.29 o 
 -13  11  11     8573.20     8603.35    452.17 o 
 -11  11  11     1483.24     2074.71    288.69 o 
  -9  11  11     3922.45     4296.01    348.90 o 
  -7  11  11     3058.07     3924.85    343.62 o 
  -5  11  11      423.62      454.67    226.73 o 
 -50   0  12    11068.25    11263.77    559.97 o 
 -48   0  12     3738.62     3253.98    342.22 o 
 -46   0  12      518.61      219.89    192.53 o 
 -44   0  12     6404.11     6748.83    696.57 o 
 -42   0  12      300.30      522.74    202.47 o 
 -40   0  12    20670.13    18369.74    636.82 o 
 -38   0  12     2689.28     3112.68    292.97 o 
 -36   0  12    26109.61    23848.75    710.35 o 
 -34   0  12     4347.90     5394.78    492.61 o 
 -32   0  12       10.09      164.93    160.92 o 
 -30   0  12    27470.69    27148.86    565.50 o 
 -28   0  12      590.21      696.00    129.24 o 
 -26   0  12    67171.77    70387.09   1422.58 o 
 -24   0  12     8372.15     8815.90    292.92 o 
 -22   0  12    61499.20    62632.25   1302.25 o 
 -20   0  12    72743.45    75682.02   2135.46 o 
 -18   0  12    30079.66    30211.51   1043.87 o 
 -16   0  12    71259.58    73101.70   1441.32 o 
 -14   0  12     6136.66     6739.16    227.47 o 
 -12   0  12    44943.27    49290.79    821.70 o 
 -10   0  12    19953.87    20349.72    418.70 o 
  -8   0  12    11715.26    12252.17    305.19 o 
  -6   0  12    42495.62    44405.21    934.18 o 
  -4   0  12      307.37      568.77    143.25 o 
  -2   0  12    66902.87    69480.00   1116.18 o 
   0   0  12     7236.72     7379.78    430.63 o 
   2   0  12    35801.16    38167.58    885.35 o 
   4   0  12    43009.61    46387.96   1569.74 o 
   6   0  12      215.12       -3.04    100.84 o 
   8   0  12    46805.07    50311.83   1132.42 o 
  10   0  12     3515.24     3505.44    225.46 o 
  12   0  12    65232.45    66053.43   1354.30 o 
  14   0  12    16538.09    16341.94    547.83 o 
  16   0  12     8216.34     7599.98    623.92 o 
  18   0  12    22758.21    23137.30    746.50 o 
  20   0  12     1536.67     1342.48    234.85 o 
  22   0  12    12560.78    12977.84    754.28 o 
  24   0  12      884.64      798.35    323.88 o 
 -49   1  12      237.15      325.75    160.85 o 
 -47   1  12     2091.46     2047.95    205.47 o 
 -45   1  12        5.32       35.58    127.58 o 
 -43   1  12     3201.85     3248.99    221.59 o 
 -41   1  12     3555.17     3315.04    219.15 o 
 -39   1  12      868.28     1024.01    153.90 o 
 -37   1  12     3684.09     3337.27    282.45 o 
 -35   1  12      795.29     1100.72    149.38 o 
 -33   1  12     4837.30     4721.02    265.23 o 
 -31   1  12      479.54      457.28    104.66 o 
 -29   1  12    12555.72    12189.84    246.11 o 
 -27   1  12     9236.62     9414.21    213.08 o 
 -25   1  12     1067.34     1009.35    110.52 o 
 -23   1  12    32388.44    33981.07    620.82 o 
 -21   1  12       36.61       67.54     86.29 o 
 -19   1  12    22764.77    24789.25    525.66 o 
 -17   1  12     7642.49     8650.31    238.00 o 
 -15   1  12    24662.79    26981.69    409.18 o 
 -13   1  12     6106.99     6298.90    219.88 o 
 -11   1  12     1021.79     1124.60     92.53 o 
  -9   1  12     9384.07     9618.41    184.11 o 
  -7   1  12     1923.36     2097.77    134.42 o 
  -5   1  12     4603.04     4564.81    132.07 o 
  -3   1  12     1968.54     2069.24    115.47 o 
  -1   1  12    16966.55    18625.39    329.32 o 
   1   1  12     2227.84     2323.84    128.15 o 
   3   1  12        0.16       39.59     89.64 o 
   5   1  12     6710.47     7740.25    252.10 o 
   7   1  12     1300.26     1051.81    129.93 o 
   9   1  12      516.19      464.70    114.49 o 
  11   1  12    10276.28     9873.88    401.26 o 
  13   1  12       47.21      -85.02    110.39 o 
  15   1  12    11893.75    11655.68    338.50 o 
  17   1  12      210.56      100.61    130.36 o 
  19   1  12     4214.26     3777.05    315.61 o 
  21   1  12     2020.81     1485.91    342.11 o 
  23   1  12      950.68     1202.26    246.54 o 
  25   1  12     1765.35     1485.70    506.05 o 
 -48   2  12     2715.22     2492.09    224.36 o 
 -46   2  12      870.60      902.72    167.95 o 
 -44   2  12     1602.65     1459.28    185.34 o 
 -42   2  12      212.04      283.10    138.12 o 
 -40   2  12     5213.16     4825.45    248.38 o 
 -38   2  12     1989.19     2007.74    182.20 o 
 -36   2  12     4038.86     4020.21    220.98 o 
 -34   2  12     1440.59     1582.47    161.65 o 
 -32   2  12     1397.97     1288.65    127.14 o 
 -30   2  12     3762.24     3579.54    269.12 o 
 -28   2  12      572.64      425.39    101.12 o 
 -26   2  12    21081.39    20382.31    416.79 o 
 -24   2  12     1804.87     1698.75    155.73 o 
 -22   2  12       30.90      -19.72     96.94 o 
 -20   2  12    10493.40    10681.11    311.04 o 
 -18   2  12       78.45      132.97     77.16 o 
 -16   2  12     6188.56     6752.23    223.70 o 
 -14   2  12     3045.70     3012.39    130.26 o 
 -12   2  12     8087.79     8507.65    297.25 o 
 -10   2  12     5707.94     5397.87    209.31 o 
  -8   2  12     2067.61     2214.78    170.09 o 
  -6   2  12     7059.00     7254.47    255.27 o 
  -4   2  12      191.33      159.48    148.02 o 
  -2   2  12    10018.41    10698.64    330.64 o 
   0   2  12      490.86      485.81    128.68 o 
   2   2  12     5782.83     6153.87    321.99 o 
   4   2  12    14509.25    15054.01    415.05 o 
   6   2  12     3036.34     2620.04    242.64 o 
   8   2  12    12638.22    13289.81    386.64 o 
  10   2  12     1371.40     1528.00    169.41 o 
  12   2  12     3868.27     3796.74    361.87 o 
  14   2  12      592.69       70.47    236.97 o 
  16   2  12       33.81      -93.73    136.98 o 
  18   2  12     2061.41     2021.64    218.39 o 
  20   2  12       54.34      -71.82    141.44 o 
  22   2  12     1548.64      916.00    652.01 o 
  24   2  12      772.53      551.75    226.30 o 
  26   2  12     1820.34     2115.16    307.57 o 
 -47   3  12     7448.37     6208.06    306.85 o 
 -45   3  12     1044.07     1218.58    183.45 o 
 -43   3  12    11627.02    11404.85    450.90 o 
 -41   3  12    13176.96    12595.21    508.42 o 
 -39   3  12     2619.70     2620.00    200.47 o 
 -37   3  12    19786.59    19558.48    458.19 o 
 -35   3  12      922.90     1243.08    157.19 o 
 -33   3  12    17709.75    16940.33    405.55 o 
 -31   3  12    17148.59    16760.86    568.42 o 
 -29   3  12     6492.22     6794.94    268.99 o 
 -27   3  12    27475.45    26934.70    569.07 o 
 -25   3  12     2820.46     2728.45    185.29 o 
 -23   3  12    34427.79    34542.76    657.99 o 
 -21   3  12      783.15      896.33    106.93 o 
 -19   3  12    27500.58    27228.21    432.98 o 
 -17   3  12    26020.92    26056.16    525.19 o 
 -15   3  12    27557.73    27456.69    482.20 o 
 -13   3  12    31536.80    30813.94    520.52 o 
 -11   3  12      932.99      538.84    130.18 o 
  -9   3  12    32601.10    33561.58    673.72 o 
  -7   3  12     3065.96     3447.97    211.76 o 
  -5   3  12    19651.26    19825.08    482.77 o 
  -3   3  12    14150.49    14643.96    407.76 o 
  -1   3  12     7398.60     7831.21    304.96 o 
   1   3  12     6929.05     6580.13    286.50 o 
   3   3  12     9722.99     9583.02    477.64 o 
   5   3  12     3334.31     3399.86    459.14 o 
   7   3  12     1872.18     1633.94    563.55 o 
   9   3  12      929.80     1093.40    213.74 o 
  11   3  12    15716.33    15492.78    469.94 o 
  13   3  12      299.68      148.66    143.67 o 
  15   3  12    24057.54    23646.97   1143.07 o 
  17   3  12     1235.49     1376.16    200.23 o 
  19   3  12    10277.44    11058.24    418.75 o 
  21   3  12     6705.57     6997.14    542.22 o 
  23   3  12     3444.41     3490.26    636.23 o 
  25   3  12     7656.76     7325.30    490.53 o 
 -46   4  12      200.26      140.53    152.20 o 
 -44   4  12     4282.05     4045.45    255.15 o 
 -42   4  12        0.06      100.35    137.98 o 
 -40   4  12     6181.58     6315.31    283.87 o 
 -38   4  12     1698.91     1816.08    279.15 o 
 -36   4  12      189.21      137.37    128.76 o 
 -34   4  12     4011.85     3525.96    213.21 o 
 -32   4  12       19.35       75.00    109.13 o 
 -30   4  12    11932.85    11826.08    409.76 o 
 -28   4  12       54.96      118.59    120.66 o 
 -26   4  12       55.20       63.96    118.41 o 
 -24   4  12    22747.29    22690.90    501.51 o 
 -22   4  12     7093.45     7394.50    220.16 o 
 -20   4  12     6312.62     6074.79    199.53 o 
 -18   4  12        2.50        0.78     68.81 o 
 -16   4  12     4787.17     4708.77    173.91 o 
 -14   4  12     3277.07     3444.76    207.76 o 
 -12   4  12     8791.16     8656.96    249.32 o 
 -10   4  12    15589.94    16197.57    344.08 o 
  -8   4  12     1241.45     1040.13    178.35 o 
  -6   4  12    17235.92    16997.24    456.60 o 
  -4   4  12     1424.12     1214.99    167.59 o 
  -2   4  12     9315.64     9937.57    353.19 o 
   0   4  12     2510.99     2699.85    257.13 o 
   2   4  12     4165.39     4289.04    256.58 o 
   4   4  12     4838.62     5248.78    433.48 o 
   6   4  12     5529.05     5712.66    296.24 o 
   8   4  12      637.39      872.03    172.63 o 
  10   4  12     1535.77     1635.67    315.47 o 
  12   4  12     5884.31     5506.17    306.61 o 
  14   4  12     3717.42     3680.22    335.58 o 
  16   4  12     1818.00     1891.21    237.06 o 
  18   4  12     2396.07     2025.20    226.64 o 
  20   4  12     1064.85      774.58    249.37 o 
  22   4  12     5375.60     5506.02    427.53 o 
  24   4  12      260.78      412.29    536.95 o 
 -45   5  12      440.53      471.09    165.49 o 
 -43   5  12     1023.58     1361.07    191.22 o 
 -41   5  12      799.08      846.30    168.91 o 
 -39   5  12     1776.98     2285.14    224.26 o 
 -37   5  12     1421.60     1468.22    195.91 o 
 -35   5  12        1.70     -188.24    133.18 o 
 -33   5  12     2900.67     3028.98    194.91 o 
 -31   5  12     4261.41     4117.81    225.66 o 
 -29   5  12     1650.22     1903.20    188.66 o 
 -27   5  12      811.10      698.87    148.29 o 
 -25   5  12      472.43      445.74    145.46 o 
 -23   5  12     5786.82     5337.74    219.86 o 
 -21   5  12       81.47       57.26     73.09 o 
 -19   5  12      919.25      877.58    111.32 o 
 -17   5  12     1488.86     1332.59    124.60 o 
 -15   5  12     1176.64     1099.46    172.86 o 
 -13   5  12     5162.21     5267.45    274.95 o 
 -11   5  12      683.40      606.91    153.24 o 
  -9   5  12     5665.74     5476.67    284.72 o 
  -7   5  12       55.04      -92.60    130.29 o 
  -5   5  12    10301.53     9978.20    368.43 o 
  -3   5  12     2109.35     2316.01    217.65 o 
  -1   5  12      748.31      768.62    167.46 o 
   1   5  12     5848.11     5795.71    299.52 o 
   3   5  12      199.88      141.77    179.94 o 
   5   5  12     5700.98     5887.59    310.63 o 
   7   5  12      433.58      238.98    158.42 o 
   9   5  12     4838.15     4876.28    292.55 o 
  11   5  12     4655.97     4289.68    288.78 o 
  13   5  12     1420.08     1442.57    207.30 o 
  15   5  12     2478.32     2379.03    240.05 o 
  17   5  12       44.77      148.47    160.41 o 
  19   5  12     2726.35     2520.52    352.70 o 
  21   5  12      563.60      621.80    251.48 o 
 -42   6  12       23.81       13.08    222.40 o 
 -40   6  12     8722.81     8857.13    403.78 o 
 -38   6  12     1880.54     1561.92    227.28 o 
 -36   6  12     2282.56     2236.88    217.30 o 
 -34   6  12     9698.63     9866.33    317.28 o 
 -32   6  12     3004.74     2841.88    194.00 o 
 -30   6  12    23061.93    22151.33    481.94 o 
 -28   6  12      476.03      250.26    125.54 o 
 -26   6  12    17123.61    16349.43    390.74 o 
 -24   6  12    15080.97    15422.21    477.39 o 
 -22   6  12    15041.60    14760.02    465.63 o 
 -20   6  12     4934.07     5120.15    293.24 o 
 -18   6  12     1814.81     1853.31    316.45 o 
 -16   6  12    12086.20    11916.07    455.49 o 
 -14   6  12      347.74      340.82    162.69 o 
 -12   6  12    10997.88    11361.40    402.94 o 
 -10   6  12    13161.45    12233.72    416.58 o 
  -8   6  12     2909.64     2555.09    229.20 o 
  -6   6  12    14358.83    14349.69    665.69 o 
  -4   6  12      102.23      374.15    161.88 o 
  -2   6  12    28996.02    26764.08    652.01 o 
   0   6  12     1600.55     1796.21    236.13 o 
   2   6  12    17071.18    16238.39    499.62 o 
   4   6  12    28937.01    26965.80    670.69 o 
   6   6  12     5270.43     5221.84    310.36 o 
   8   6  12    10295.92    10569.24    422.13 o 
  10   6  12      214.19      288.76    174.00 o 
  12   6  12    18447.89    17353.83    543.80 o 
  14   6  12     5963.81     5881.73    339.12 o 
  16   6  12     5549.88     5196.92    328.55 o 
  18   6  12     4508.33     4333.51    392.57 o 
  20   6  12      521.23      359.67    252.28 o 
 -41   7  12     1164.63     1572.37    278.00 o 
 -39   7  12        2.77      -38.58    151.13 o 
 -37   7  12     3494.82     3263.01    329.53 o 
 -35   7  12        6.24      161.19    187.93 o 
 -33   7  12     1897.49     1841.97    261.10 o 
 -31   7  12     1047.96     1238.43    261.56 o 
 -29   7  12     7278.56     7219.39    451.97 o 
 -27   7  12     8404.13     7927.71    463.60 o 
 -25   7  12      229.10      306.44    173.64 o 
 -23   7  12     3491.99     3373.37    401.41 o 
 -21   7  12       17.02       24.31    159.06 o 
 -19   7  12     5714.75     5096.30    309.13 o 
 -17   7  12     4663.91     3933.31    417.21 o 
 -15   7  12     1557.20     1074.16    202.82 o 
 -13   7  12     8575.27     7772.58    361.02 o 
 -11   7  12      194.61        6.97    156.22 o 
  -9   7  12    10976.19    10620.99    409.77 o 
  -7   7  12       83.89      138.69    160.18 o 
  -5   7  12     2758.71     2858.81    252.71 o 
  -3   7  12     2257.83     2297.13    240.39 o 
  -1   7  12     1328.85     1217.52    209.20 o 
   1   7  12     4240.65     4110.63    289.28 o 
   3   7  12       95.39      -63.85    159.42 o 
   5   7  12     6103.51     5274.45    324.76 o 
   7   7  12     3527.67     2844.99    265.01 o 
   9   7  12     2301.89     2512.97    262.07 o 
  11   7  12     5362.17     5305.54    292.78 o 
  13   7  12       29.11       81.27    170.46 o 
  15   7  12     2639.37     2248.54    482.05 o 
  17   7  12      530.95      696.05    268.04 o 
 -36   8  12      565.15      365.30    227.27 o 
 -34   8  12     1223.24     1582.63    231.66 o 
 -32   8  12      451.97      695.31    197.32 o 
 -30   8  12      221.74       56.51    446.29 o 
 -28   8  12        4.08     -257.22    212.07 o 
 -26   8  12     3177.06     2941.77    282.05 o 
 -24   8  12     2044.70     1997.40    289.78 o 
 -22   8  12     1223.50     1031.27    217.45 o 
 -20   8  12      620.80      760.26    201.08 o 
 -18   8  12     1936.78     1337.34    217.09 o 
 -16   8  12     2888.55     2709.07    346.67 o 
 -14   8  12     1688.70     1279.38    216.55 o 
 -12   8  12      467.78      290.98    176.81 o 
 -10   8  12     1340.03     1266.39    216.15 o 
  -8   8  12       34.73     -195.12    159.70 o 
  -6   8  12     1234.13      886.75    205.95 o 
  -4   8  12        0.12     -196.56    159.70 o 
  -2   8  12     1869.66     1929.38    280.92 o 
   0   8  12       48.37     -114.57    161.87 o 
   2   8  12     1072.96     1350.71    224.74 o 
   4   8  12      332.51       13.96    176.01 o 
   6   8  12        2.47      -62.87    175.74 o 
   8   8  12       75.47        0.46    202.91 o 
  10   8  12      195.55     -141.42    152.98 o 
  12   8  12      952.64      873.70    217.86 o 
  14   8  12      806.53      792.00    219.19 o 
 -33   9  12     3984.07     4266.01    319.36 o 
 -31   9  12     2455.10     3072.03    393.44 o 
 -29   9  12     6366.20     6126.54    479.86 o 
 -27   9  12    10536.05    11214.60    813.91 o 
 -25   9  12     1221.84     1193.88    242.13 o 
 -23   9  12     9918.27    10439.91    455.98 o 
 -21   9  12      306.65      561.54    213.10 o 
 -19   9  12    10942.23    10371.83    447.11 o 
 -17   9  12     2614.98     2333.01    268.66 o 
 -15   9  12     2048.95     1722.72    248.18 o 
 -13   9  12    11229.00    10050.17    436.29 o 
 -11   9  12      175.34      384.18    189.61 o 
  -9   9  12    12932.87    12038.09    470.43 o 
  -7   9  12      369.51      532.15    203.75 o 
  -5   9  12    10166.58    10861.27    628.49 o 
  -3   9  12     5141.96     4789.00    335.30 o 
  -1   9  12     1262.03     1228.35    289.66 o 
   1   9  12    10136.81    10143.78    447.66 o 
   3   9  12      140.23      109.85    198.15 o 
   5   9  12     7309.33     7178.60    400.50 o 
   7   9  12     4908.15     4596.83    345.33 o 
   9   9  12     4088.27     4125.28    292.93 o 
 -26  10  12      597.67      451.29    227.01 o 
 -24  10  12      330.03      -83.75    232.83 o 
 -22  10  12      942.62      949.73    437.20 o 
 -20  10  12       46.30      169.25    206.13 o 
 -18  10  12      118.28      287.70    200.93 o 
 -16  10  12     1638.87     1942.68    271.11 o 
 -14  10  12      241.63      269.51    251.98 o 
 -12  10  12     3205.19     3665.99    320.77 o 
 -10  10  12     1554.34     2099.44    273.86 o 
  -8  10  12      454.72      855.05    232.83 o 
  -6  10  12     2956.04     3763.43    334.04 o 
  -4  10  12      179.97      398.57    214.24 o 
  -2  10  12     6577.94     6655.14    401.64 o 
   0  10  12     1184.14      696.70    239.02 o 
   2  10  12      869.26      877.65    241.94 o 
 -49   1  13     1845.20     1479.26    199.50 o 
 -47   1  13     2772.25     2714.62    226.06 o 
 -45   1  13      661.60      540.99    153.55 o 
 -43   1  13    14424.14    13408.44    398.00 o 
 -41   1  13     2532.01     2420.65    202.94 o 
 -39   1  13    11078.30    10637.55    339.22 o 
 -37   1  13     4374.15     4617.71    268.75 o 
 -35   1  13       74.32      258.72    124.51 o 
 -33   1  13    24695.96    23974.99    556.52 o 
 -31   1  13       72.75      375.97    100.04 o 
 -29   1  13    14263.38    13783.78    429.69 o 
 -27   1  13     2340.94     2488.83    148.30 o 
 -25   1  13     5503.31     6093.26    218.30 o 
 -23   1  13     5915.23     6510.08    221.43 o 
 -21   1  13     2103.60     2559.44    436.60 o 
 -19   1  13    16596.86    16801.78    417.18 o 
 -17   1  13     3177.24     3641.10    148.51 o 
 -15   1  13    53312.57    56468.03    736.67 o 
 -13   1  13    14341.02    15761.16    293.06 o 
 -11   1  13    11980.91    13207.69    260.71 o 
  -9   1  13    12355.90    11497.63    229.85 o 
  -7   1  13     3622.07     4120.57    241.34 o 
  -5   1  13    22206.87    23563.33    428.88 o 
  -3   1  13      857.42      963.08     98.71 o 
  -1   1  13    13263.99    14187.08    339.70 o 
   1   1  13    18463.09    18559.73    402.08 o 
   3   1  13      222.67      357.00    141.18 o 
   5   1  13    25165.60    26419.08    613.27 o 
   7   1  13     9985.05    11737.69    377.47 o 
   9   1  13    25132.86    25903.00    598.83 o 
  11   1  13      936.40      698.06    139.66 o 
  13   1  13    10253.98    10173.05    323.51 o 
  15   1  13     2900.29     3184.35    381.63 o 
  17   1  13      908.44      743.19    175.63 o 
  19   1  13    11206.54    10355.81    513.50 o 
  21   1  13      262.29      262.72    197.83 o 
  23   1  13     4726.51     4719.23    524.05 o 
 -48   2  13        5.20      127.98    151.27 o 
 -46   2  13    11959.17    11725.88    386.58 o 
 -44   2  13     3412.75     3486.87    235.30 o 
 -42   2  13     2771.36     2585.56    206.98 o 
 -40   2  13     8573.21     7780.37    299.41 o 
 -38   2  13      211.98      363.72    135.97 o 
 -36   2  13    16324.72    15942.96    407.72 o 
 -34   2  13     4871.85     5073.76    238.53 o 
 -32   2  13    12511.84    12130.46    337.29 o 
 -30   2  13    10572.49    10309.13    267.57 o 
 -28   2  13    11457.61    12054.84    357.35 o 
 -26   2  13    29969.67    30587.88    622.80 o 
 -24   2  13     8630.66     8606.90    296.54 o 
 -22   2  13    11359.45    10593.29    323.96 o 
 -20   2  13     7732.28     8430.46    224.37 o 
 -18   2  13    21130.64    22173.90    380.23 o 
 -16   2  13    36071.95    37744.10    627.52 o 
 -14   2  13     2107.45     1960.01    149.11 o 
 -12   2  13    18550.80    18937.55    459.13 o 
 -10   2  13       13.65      -13.42     93.98 o 
  -8   2  13    25005.77    26274.93    495.27 o 
  -6   2  13     9354.38    10243.12    290.48 o 
  -4   2  13     9526.56     9661.31    323.43 o 
  -2   2  13    10641.46    11054.43    348.62 o 
   0   2  13     2847.72     3159.84    210.26 o 
   2   2  13    13851.61    14256.51    409.14 o 
   4   2  13      455.33      468.30    178.48 o 
   6   2  13    19457.62    19578.65    489.68 o 
   8   2  13     9898.48    10017.59    463.02 o 
  10   2  13     1445.11     1306.80    190.83 o 
  12   2  13    16759.13    17204.45    677.43 o 
  14   2  13      875.12      940.31    181.29 o 
  16   2  13     4682.99     5422.87    430.74 o 
  18   2  13     1827.70     2163.53    231.15 o 
  20   2  13     5260.85     5502.46    396.49 o 
  22   2  13     6390.81     5517.82    404.70 o 
  24   2  13      612.28      655.02    248.55 o 
 -47   3  13     1297.22     1557.97    252.05 o 
 -45   3  13        0.80      -38.23    134.76 o 
 -43   3  13      319.79      626.77    159.57 o 
 -41   3  13       61.62       13.97    127.70 o 
 -39   3  13     1459.30     1100.31    163.94 o 
 -37   3  13       82.29      296.58    132.59 o 
 -35   3  13      447.72      479.67    134.65 o 
 -33   3  13      317.12      363.80    109.03 o 
 -31   3  13      650.03      586.89    124.82 o 
 -29   3  13      141.20      300.99    124.75 o 
 -27   3  13     3149.46     3367.93    215.34 o 
 -25   3  13       26.65      102.60    115.43 o 
 -23   3  13     2359.50     2760.32    167.91 o 
 -21   3  13     1244.64     1309.63    119.71 o 
 -19   3  13     3630.14     3385.87    170.63 o 
 -17   3  13       79.50      136.22     94.58 o 
 -15   3  13       64.96       25.01     91.32 o 
 -13   3  13     6108.46     5810.16    264.07 o 
 -11   3  13       46.39      -91.25    108.73 o 
  -9   3  13     1131.42      908.11    147.67 o 
  -7   3  13      219.06       43.05    159.21 o 
  -5   3  13      267.55      328.85    129.05 o 
  -3   3  13        4.44     -166.96    111.31 o 
  -1   3  13       61.42     -106.36    117.37 o 
   1   3  13       33.20     -171.14    141.88 o 
   3   3  13       46.01      -53.17    124.45 o 
   5   3  13     1996.63     1995.20    205.88 o 
   7   3  13     4211.17     3822.27    312.36 o 
   9   3  13      102.08       22.19    172.90 o 
  11   3  13      521.55      492.79    162.56 o 
  13   3  13       11.43      -96.19    136.82 o 
  15   3  13       11.92      -60.00    140.34 o 
  17   3  13        7.24     -262.63    178.56 o 
  19   3  13        4.70     -169.57    175.81 o 
  21   3  13       46.24      159.88    219.39 o 
  23   3  13      762.63      915.87    291.27 o 
 -46   4  13     6383.03     6659.03    317.19 o 
 -44   4  13     4571.84     5187.24    279.13 o 
 -42   4  13     3077.65     3230.56    303.90 o 
 -40   4  13    10096.15     9707.07    411.26 o 
 -38   4  13     1483.33     1817.87    185.10 o 
 -36   4  13    18644.80    16765.56    479.10 o 
 -34   4  13       15.64      208.97    115.02 o 
 -32   4  13    29043.22    27753.88    608.81 o 
 -30   4  13    11365.50    11527.84    366.19 o 
 -28   4  13     9058.02     8928.30    609.30 o 
 -26   4  13    28067.65    27233.09    517.73 o 
 -24   4  13      119.77       -3.32    143.81 o 
 -22   4  13    12763.56    13243.80    297.20 o 
 -20   4  13     1933.75     2163.41    144.54 o 
 -18   4  13    15262.39    15974.72    360.98 o 
 -16   4  13    23632.95    23094.65    446.04 o 
 -14   4  13      209.26       80.89    115.55 o 
 -12   4  13    10762.44    10277.11    278.43 o 
 -10   4  13      334.25      231.68    134.55 o 
  -8   4  13    23924.87    22932.78    685.60 o 
  -6   4  13    11704.18    11999.22    440.68 o 
  -4   4  13    19541.89    19653.25    511.57 o 
  -2   4  13    38606.16    38732.82    795.73 o 
   0   4  13        3.31      222.28    149.03 o 
   2   4  13    33320.50    33181.77    725.85 o 
   4   4  13     4377.11     4149.87    266.52 o 
   6   4  13     9969.28    10024.09    379.53 o 
   8   4  13    18019.96    18405.28    645.08 o 
  10   4  13     1954.95     1905.75    268.21 o 
  12   4  13    12696.47    13031.57    457.75 o 
  14   4  13       48.55     -229.84    153.23 o 
  16   4  13     7261.66     6919.01    356.45 o 
  18   4  13     2569.40     2256.25    245.00 o 
  20   4  13     4967.64     4795.00    767.49 o 
 -45   5  13      165.44      363.35    177.37 o 
 -43   5  13    12270.91    12096.51    445.39 o 
 -41   5  13      426.43      618.49    255.13 o 
 -39   5  13     7862.19     7851.73    432.43 o 
 -37   5  13     3143.80     3798.96    257.00 o 
 -35   5  13     3870.18     3679.17    344.25 o 
 -33   5  13    14234.25    14113.21    412.66 o 
 -31   5  13      617.09      570.72    174.01 o 
 -29   5  13    11033.16    11786.53    369.06 o 
 -27   5  13     6994.41     6829.22    257.19 o 
 -25   5  13    11607.98    11598.69    318.33 o 
 -23   5  13    27194.80    26740.63    458.83 o 
 -21   5  13     6477.41     6302.87    270.91 o 
 -19   5  13    13502.47    13294.65    425.70 o 
 -17   5  13      179.71      -18.88    220.94 o 
 -15   5  13    18860.37    19750.38    527.30 o 
 -13   5  13    24347.76    23904.05    588.95 o 
 -11   5  13     6041.50     6497.95    385.01 o 
  -9   5  13    26213.68    25305.53    609.15 o 
  -7   5  13      383.05      283.00    147.36 o 
  -5   5  13    36753.60    34214.66    745.64 o 
  -3   5  13     2786.89     2324.79    227.47 o 
  -1   5  13    27370.85    25720.49    633.35 o 
   1   5  13    12106.96    11207.06    406.12 o 
   3   5  13    12016.66    11460.63    415.99 o 
   5   5  13    11213.85    10435.61    400.24 o 
   7   5  13       34.73      -36.32    154.91 o 
   9   5  13    21159.01    20151.19   1164.86 o 
  11   5  13     3726.39     3312.67    271.01 o 
  13   5  13     7365.09     6699.51    357.54 o 
  15   5  13     6655.40     5960.90    362.86 o 
  17   5  13      270.04      137.83    168.22 o 
  19   5  13     5518.51     5406.41    690.14 o 
 -42   6  13        4.03     -226.78    151.18 o 
 -40   6  13        0.53       28.40    153.48 o 
 -38   6  13       35.53      -96.40    145.67 o 
 -36   6  13      530.77      271.90    162.72 o 
 -34   6  13      231.55        8.53    120.79 o 
 -32   6  13      603.18      614.21    150.23 o 
 -30   6  13       26.93      -75.46    115.84 o 
 -28   6  13       84.63      -27.90    235.14 o 
 -26   6  13     1035.68     1263.05    243.71 o 
 -24   6  13       20.68       52.44    189.33 o 
 -22   6  13       74.08      243.67    159.27 o 
 -20   6  13      255.16      556.51    175.33 o 
 -18   6  13      328.35      350.96    168.23 o 
 -16   6  13      488.17      194.28    196.44 o 
 -14   6  13     5888.78     5049.97    291.65 o 
 -12   6  13     1306.26     1009.52    184.30 o 
 -10   6  13      145.06     -161.48    140.79 o 
  -8   6  13       19.88     -208.29    138.86 o 
  -6   6  13      609.32      421.99    169.64 o 
  -4   6  13      235.70       19.67    153.10 o 
  -2   6  13      244.21      383.67    197.18 o 
   0   6  13       17.38     -228.41    177.40 o 
   2   6  13     1276.89     1004.46    199.07 o 
   4   6  13       57.54     -252.75    180.75 o 
   6   6  13      852.03      618.99    316.71 o 
   8   6  13      191.80        3.93    165.77 o 
  10   6  13     1730.56     1577.63    260.45 o 
  12   6  13      897.32      780.16    201.84 o 
  14   6  13      293.32      100.33    186.71 o 
  16   6  13      463.58      431.89    186.46 o 
  18   6  13       73.66     -316.94    211.29 o 
 -39   7  13     3591.47     3861.87    471.03 o 
 -37   7  13     2266.06     2910.43    477.61 o 
 -35   7  13     2077.08     2471.25    250.81 o 
 -33   7  13     3765.06     3698.07    283.98 o 
 -31   7  13       90.98       35.14    218.15 o 
 -29   7  13     9269.03     9358.75    504.06 o 
 -27   7  13     3367.17     3803.78    737.44 o 
 -25   7  13     5901.85     5761.82    336.15 o 
 -23   7  13     4648.43     4251.89    300.17 o 
 -21   7  13     1143.01     1039.43    202.84 o 
 -19   7  13     6772.60     7503.67    507.67 o 
 -17   7  13      397.79      252.47    170.55 o 
 -15   7  13     6986.67     7085.49    355.23 o 
 -13   7  13     3602.97     3067.96    364.91 o 
 -11   7  13     4995.18     4455.62    296.56 o 
  -9   7  13     7604.24     6988.42    348.99 o 
  -7   7  13        3.15     -185.67    148.20 o 
  -5   7  13     8130.67     7334.18    362.28 o 
  -3   7  13       53.16      138.33    165.86 o 
  -1   7  13     7680.03     7765.92    623.69 o 
   1   7  13     3655.03     3628.24    285.69 o 
   3   7  13     3494.33     2863.89    268.61 o 
   5   7  13     3772.56     4095.62    570.06 o 
   7   7  13       24.74     -226.20    150.80 o 
   9   7  13     5629.28     5415.32    344.66 o 
  11   7  13     1888.45     2150.47    259.25 o 
  13   7  13     3507.33     4116.42    316.68 o 
  15   7  13     1544.18     1765.95    252.65 o 
 -36   8  13     4369.69     4139.15    315.06 o 
 -34   8  13      916.21     1142.35    216.81 o 
 -32   8  13     7574.64     7432.08    494.62 o 
 -30   8  13     3302.93     3530.65    379.57 o 
 -28   8  13      416.73      756.47    354.03 o 
 -26   8  13     7841.68     8030.44    567.62 o 
 -24   8  13        6.47      208.69    183.15 o 
 -22   8  13     8983.17     8383.72    397.74 o 
 -20   8  13     1145.18      868.43    211.92 o 
 -18   8  13     5890.95     5396.61    335.37 o 
 -16   8  13     9928.29     8831.14    402.87 o 
 -14   8  13     2070.92     1619.28    249.39 o 
 -12   8  13    10274.05     9850.99    420.59 o 
 -10   8  13      923.77      943.55    208.95 o 
  -8   8  13     7872.37     6728.93    552.51 o 
  -6   8  13     2044.43     2240.07    251.23 o 
  -4   8  13     3938.53     3346.52    285.05 o 
  -2   8  13     5265.18     4890.04    325.16 o 
   0   8  13      182.81      -49.76    166.36 o 
   2   8  13     5837.19     5560.60    349.13 o 
   4   8  13       31.93      -68.80    180.36 o 
   6   8  13     7821.92     7723.02    604.03 o 
   8   8  13     3078.04     3144.56    300.62 o 
  10   8  13      614.28      677.83    194.76 o 
 -31   9  13       14.52       88.24    264.33 o 
 -29   9  13      400.93      440.62    284.57 o 
 -27   9  13      691.34      932.09    235.29 o 
 -25   9  13      211.21       29.92    190.23 o 
 -23   9  13     2672.71     2655.02    287.39 o 
 -21   9  13     1087.64     1012.16    230.32 o 
 -19   9  13      927.65      501.89    204.27 o 
 -17   9  13      382.60       83.98    186.29 o 
 -15   9  13     1151.07      846.04    220.77 o 
 -13   9  13      612.94      856.66    216.82 o 
 -11   9  13       36.82     -290.56    256.90 o 
  -9   9  13       51.14      -22.28    183.49 o 
  -7   9  13      103.24      273.55    224.83 o 
  -5   9  13      496.91      774.41    220.95 o 
  -3   9  13      129.59       75.97    189.92 o 
  -1   9  13      388.37      369.90    204.27 o 
   1   9  13       10.19     -284.26    189.51 o 
   3   9  13      273.86      264.71    207.30 o 
   5   9  13      123.58      230.53    207.41 o 
 -22  10  13     1970.07     1977.78    358.86 o 
 -20  10  13      219.98      273.88    221.16 o 
 -18  10  13     1561.15      859.81    239.21 o 
 -16  10  13     2404.43     1951.32    278.65 o 
 -14  10  13      240.09       89.55    199.18 o 
 -12  10  13     4664.13     4360.61    465.45 o 
 -10  10  13       20.34      313.93    215.43 o 
  -8  10  13     4508.80     3927.90    335.99 o 
  -6  10  13      458.89      436.00    221.99 o 
  -4  10  13      922.55      770.29    232.96 o 
  -2  10  13     2841.02     2783.75    308.18 o 
 -48   0  14     1928.91     1443.06    281.12 o 
 -46   0  14    10663.31    10307.80    964.55 o 
 -44   0  14       14.68      363.75    198.81 o 
 -42   0  14    26188.96    23889.78    767.09 o 
 -40   0  14     9997.20    10347.42    485.81 o 
 -38   0  14    21793.43    21735.09    699.46 o 
 -36   0  14    18604.37    19033.13   1717.80 o 
 -34   0  14     4746.55     4786.99    530.42 o 
 -32   0  14     8544.91     9219.16    787.80 o 
 -30   0  14       38.32      113.90    110.76 o 
 -28   0  14    14230.55    15189.76    412.79 o 
 -26   0  14    18260.51    17635.82    450.49 o 
 -24   0  14       86.79      553.67    214.36 o 
 -22   0  14    73277.63    70686.92   2073.82 o 
 -20   0  14     3014.00     3752.48    258.07 o 
 -18   0  14    66440.57    68735.46   2691.17 o 
 -16   0  14      360.17      442.61    151.97 o 
 -14   0  14    28395.53    29750.79    572.84 o 
 -12   0  14    28895.14    30753.90    585.59 o 
 -10   0  14    16799.39    17201.46    393.22 o 
  -8   0  14    62339.18    65879.61   1073.84 o 
  -6   0  14     1709.55     2249.83    161.00 o 
  -4   0  14    43704.43    45363.16    802.62 o 
  -2   0  14    20726.43    22068.23    619.76 o 
   0   0  14    37818.27    39998.16    945.22 o 
   2   0  14    17998.82    19387.04    680.29 o 
   4   0  14      195.77      229.56    264.90 o 
   6   0  14    15641.99    16369.66    860.99 o 
   8   0  14      456.38      675.60    211.33 o 
  10   0  14    12303.72    11802.53    629.88 o 
  12   0  14     2112.25     2514.52    594.95 o 
  14   0  14      854.66      927.69    304.01 o 
  16   0  14    18427.54    20380.26    953.91 o 
 -49   1  14     2969.44     2849.53    244.03 o 
 -47   1  14      294.27      158.06    146.25 o 
 -45   1  14     4136.43     4723.12    265.13 o 
 -43   1  14     3529.56     3098.65    225.00 o 
 -41   1  14     1971.71     2151.71    196.22 o 
 -39   1  14     6557.26     5995.38    275.92 o 
 -37   1  14      589.12      482.43    145.72 o 
 -35   1  14     9685.13     8898.04    356.81 o 
 -33   1  14       25.83      140.43    120.47 o 
 -31   1  14     1089.98      848.06    111.49 o 
 -29   1  14      390.19      432.06    107.62 o 
 -27   1  14      187.77      124.85     99.62 o 
 -25   1  14     1019.53      937.98    125.11 o 
 -23   1  14     3318.37     3647.07    207.33 o 
 -21   1  14     4370.84     5010.51    244.35 o 
 -19   1  14     4190.50     4706.07    197.88 o 
 -17   1  14     5051.60     5540.74    182.80 o 
 -15   1  14     5547.81     5333.93    207.53 o 
 -13   1  14        1.21       76.23     85.85 o 
 -11   1  14     9703.42    10426.61    477.27 o 
  -9   1  14     5377.21     5427.55    260.28 o 
  -7   1  14     8561.15     9295.66    381.74 o 
  -5   1  14    20276.34    20868.81    509.01 o 
  -3   1  14     2051.04     2188.80    193.25 o 
  -1   1  14    16141.66    16200.53    797.28 o 
   1   1  14      359.63      269.81    178.25 o 
   3   1  14     6680.56     7030.85    360.91 o 
   5   1  14     1913.89     2268.45    322.48 o 
   7   1  14     1680.64     1964.00    239.53 o 
   9   1  14     1738.48     1755.13    173.92 o 
  11   1  14      944.79      909.76    184.67 o 
  13   1  14     3397.45     3208.25    250.31 o 
  15   1  14      763.04      141.76    648.35 o 
  17   1  14     2610.05     2484.10    305.17 o 
  19   1  14     2085.33     2179.26    410.74 o 
  21   1  14      587.49      705.43    320.45 o 
 -48   2  14      414.41      530.60    186.19 o 
 -46   2  14     1922.37     1809.84    202.06 o 
 -44   2  14      551.04      686.16    163.94 o 
 -42   2  14     1181.04     1007.64    168.05 o 
 -40   2  14      998.38      876.92    162.01 o 
 -38   2  14     2786.62     2851.35    349.10 o 
 -36   2  14     4996.19     4412.96    233.51 o 
 -34   2  14      106.10      122.21    155.43 o 
 -32   2  14     3935.19     3609.68    178.70 o 
 -30   2  14     2959.65     3010.91    266.20 o 
 -28   2  14     8224.60     8544.73    312.12 o 
 -26   2  14     1700.68     1722.16    172.66 o 
 -24   2  14      719.08      903.55    145.87 o 
 -22   2  14    26006.73    27150.85    573.09 o 
 -20   2  14     1727.89     1589.53    126.94 o 
 -18   2  14    21849.43    23624.61    464.45 o 
 -16   2  14     1543.57     1545.90    143.49 o 
 -14   2  14     2296.95     2514.00    163.86 o 
 -12   2  14     3558.84     3546.57    186.60 o 
 -10   2  14     4066.46     4348.67    204.02 o 
  -8   2  14     2435.64     2610.13    186.67 o 
  -6   2  14      775.87      602.53    138.25 o 
  -4   2  14     2221.68     2668.07    199.07 o 
  -2   2  14     5002.25     5208.89    260.94 o 
   0   2  14     1749.66     1753.78    182.62 o 
   2   2  14     4203.43     4534.49    253.64 o 
   4   2  14      271.83      162.96    269.41 o 
   6   2  14     1573.76     1848.98    251.40 o 
   8   2  14       90.71      208.39    179.54 o 
  10   2  14     3666.32     3710.71    265.87 o 
  12   2  14      820.24      661.08    182.61 o 
  14   2  14      166.10       35.24    151.02 o 
  16   2  14     7327.07     6773.04    423.69 o 
  18   2  14        1.32     -222.37    149.70 o 
  20   2  14      398.10      313.26    227.64 o 
 -47   3  14     2013.54     2470.72    259.53 o 
 -45   3  14     4791.67     4647.88    270.10 o 
 -43   3  14     7581.95     6943.76    305.69 o 
 -41   3  14      781.78      796.96    159.61 o 
 -39   3  14    10577.02    10547.45    344.75 o 
 -37   3  14      166.85      350.57    151.21 o 
 -35   3  14    17203.82    16711.94    656.15 o 
 -33   3  14     2335.21     2593.98    181.66 o 
 -31   3  14    10642.25    11423.44    391.15 o 
 -29   3  14    14041.87    13716.88    397.22 o 
 -27   3  14     2503.81     2493.01    212.55 o 
 -25   3  14    13880.58    13463.01    338.76 o 
 -23   3  14      820.60      577.55    119.55 o 
 -21   3  14    14086.78    13343.65    330.58 o 
 -19   3  14    27007.79    28248.39    513.82 o 
 -17   3  14     1956.94     2033.42    224.91 o 
 -15   3  14    13858.27    15071.15    347.04 o 
 -13   3  14      525.06      281.31    134.06 o 
 -11   3  14    16892.45    18387.35    475.84 o 
  -9   3  14     5394.96     5691.14    272.98 o 
  -7   3  14    12371.93    12627.39    447.76 o 
  -5   3  14    17385.82    17816.09    473.71 o 
  -3   3  14     5172.28     5106.87    267.46 o 
  -1   3  14    20481.48    21721.86    846.02 o 
   1   3  14      347.17      573.29    315.90 o 
   3   3  14    27411.01    27967.12    713.13 o 
   5   3  14      909.98     1036.55    227.21 o 
   7   3  14    10419.87    10710.58    487.30 o 
   9   3  14    19901.61    19704.69    675.74 o 
  11   3  14      284.81       37.81    153.33 o 
  13   3  14     9501.85     9492.14    396.02 o 
  15   3  14     1887.68     1902.45    228.73 o 
  17   3  14     7281.00     7522.09    372.21 o 
  19   3  14     5242.49     5954.80    434.37 o 
 -46   4  14     4141.59     4261.30    272.36 o 
 -44   4  14      137.30      230.48    155.49 o 
 -42   4  14     3237.85     3036.35    418.75 o 
 -40   4  14     1786.34     1739.66    213.22 o 
 -38   4  14      278.59      541.43    165.02 o 
 -36   4  14     1628.21     1597.67    196.69 o 
 -34   4  14       77.93       71.39    115.41 o 
 -32   4  14     6546.51     6754.06    267.92 o 
 -30   4  14      742.27      670.11    230.74 o 
 -28   4  14      194.98       76.02    116.60 o 
 -26   4  14    19443.65    19990.17    474.21 o 
 -24   4  14     5767.03     5970.79    215.92 o 
 -22   4  14     2937.86     3332.91    212.22 o 
 -20   4  14      124.51      217.90    109.44 o 
 -18   4  14    10255.41     9783.50    287.42 o 
 -16   4  14     2250.45     2145.74    205.42 o 
 -14   4  14     8290.56     7759.63    564.52 o 
 -12   4  14     9002.54     8768.48    342.55 o 
 -10   4  14     1537.56     1370.43    351.23 o 
  -8   4  14    12486.53    11913.68    400.24 o 
  -6   4  14       45.91      -71.70    133.75 o 
  -4   4  14    12549.21    12337.50    409.18 o 
  -2   4  14       46.24     -201.06    134.04 o 
   0   4  14     8011.01     7994.17    344.08 o 
   2   4  14     3426.41     3301.14    250.83 o 
   4   4  14      319.02      244.47    177.95 o 
   6   4  14     5808.08     5764.13    312.11 o 
   8   4  14      166.63      -48.55    179.93 o 
  10   4  14     5938.23     5981.71    389.84 o 
  12   4  14     1380.52     1479.22    241.67 o 
  14   4  14      690.03      567.51    188.11 o 
  16   4  14     1828.54     1793.52    236.85 o 
  18   4  14      352.65      -73.69    217.55 o 
 -45   5  14     1508.63     1577.54    230.09 o 
 -43   5  14     1091.62     1025.23    205.76 o 
 -41   5  14      453.60      522.85    332.89 o 
 -39   5  14     2897.27     2530.89    254.43 o 
 -37   5  14      225.69      328.01    158.01 o 
 -35   5  14     3036.84     3124.59    207.55 o 
 -33   5  14     3309.88     3362.87    208.90 o 
 -31   5  14     3530.07     3580.17    215.97 o 
 -29   5  14     1309.82     1314.91    159.48 o 
 -27   5  14       63.26       26.35    116.29 o 
 -25   5  14    12521.90    12108.25    334.13 o 
 -23   5  14      546.46      683.56    174.96 o 
 -21   5  14     6459.07     5787.26    674.07 o 
 -19   5  14     7617.38     7724.03    357.48 o 
 -17   5  14      815.47      364.32    162.62 o 
 -15   5  14    13451.47    12273.60    418.87 o 
 -13   5  14     1360.63      751.86    174.88 o 
 -11   5  14     9401.80     9194.71    434.31 o 
  -9   5  14     2042.84     1990.91    218.31 o 
  -7   5  14     4097.41     4281.40    271.63 o 
  -5   5  14     4476.18     4227.59    269.77 o 
  -3   5  14     2795.89     2779.60    247.37 o 
  -1   5  14     2503.88     2516.91    290.41 o 
   1   5  14        7.32     -205.39    136.93 o 
   3   5  14     2272.36     2487.91    303.62 o 
   5   5  14     2600.45     2569.21    248.51 o 
   7   5  14     5811.20     5553.14    339.38 o 
   9   5  14     2055.51     1930.84    285.31 o 
  11   5  14       50.56      -70.01    167.25 o 
  13   5  14     2754.42     2890.92    271.55 o 
  15   5  14      708.74      472.26    420.43 o 
  17   5  14     1043.87      870.37    268.45 o 
 -42   6  14     5690.63     5426.38    327.31 o 
 -40   6  14     1524.38     1812.72    223.60 o 
 -38   6  14     4374.08     4695.11    289.78 o 
 -36   6  14     7860.23     8101.81    562.91 o 
 -34   6  14      408.84      248.64    145.16 o 
 -32   6  14    21401.04    20295.81    714.98 o 
 -30   6  14     2684.78     2854.10    312.62 o 
 -28   6  14    18623.08    19230.88    872.49 o 
 -26   6  14    14931.13    14963.13    611.70 o 
 -24   6  14    10862.72    10031.69    650.64 o 
 -22   6  14    17417.74    16525.44    508.19 o 
 -20   6  14      257.41      223.57    205.36 o 
 -18   6  14    31645.39    28809.21    694.81 o 
 -16   6  14     4695.72     3977.23    282.20 o 
 -14   6  14    21654.06    20383.30    570.27 o 
 -12   6  14    17263.81    15185.89    484.05 o 
 -10   6  14     5979.58     4804.17    296.48 o 
  -8   6  14    17346.46    16612.31    508.11 o 
  -6   6  14       89.59     -190.12    152.94 o 
  -4   6  14    14013.17    12999.58    452.43 o 
  -2   6  14     4676.35     4283.87    291.86 o 
   0   6  14     4862.69     3852.99    364.57 o 
   2   6  14    15490.01    16258.56    522.43 o 
   4   6  14      331.64      295.57    187.71 o 
   6   6  14    12558.17    12858.46    470.44 o 
   8   6  14     2259.67     2812.88    269.72 o 
  10   6  14    15071.02    14258.44    606.33 o 
  12   6  14     6831.18     6831.87    380.35 o 
  14   6  14     1170.31     1153.11    228.24 o 
 -39   7  14     1924.77     2264.38    327.77 o 
 -37   7  14       36.35      142.60    250.44 o 
 -35   7  14     7360.15     7569.42    604.82 o 
 -33   7  14      773.66      691.51    270.25 o 
 -31   7  14     3931.36     3671.66    361.95 o 
 -29   7  14    13517.09    12692.23    584.16 o 
 -27   7  14      732.67      569.09    189.70 o 
 -25   7  14     3710.47     3168.63    274.84 o 
 -23   7  14      151.42      265.85    172.36 o 
 -21   7  14     3831.24     2793.16    263.31 o 
 -19   7  14     3391.87     3654.33    283.87 o 
 -17   7  14     1589.66     1385.75    216.44 o 
 -15   7  14     2779.68     2680.37    254.92 o 
 -13   7  14     1865.95     1447.77    217.38 o 
 -11   7  14     5099.34     4746.30    307.86 o 
  -9   7  14      880.84      862.12    201.34 o 
  -7   7  14     3506.49     3866.32    288.48 o 
  -5   7  14     2769.26     2693.48    257.50 o 
  -3   7  14      374.90      327.48    183.37 o 
  -1   7  14     7180.75     6867.82    364.93 o 
   1   7  14     1519.10     1358.54    229.89 o 
   3   7  14     6738.54     6459.32    365.70 o 
   5   7  14     2032.98     1851.12    444.99 o 
   7   7  14      242.63      185.13    195.49 o 
   9   7  14     6604.28     6004.45    387.77 o 
  11   7  14       49.55      218.01    187.51 o 
 -34   8  14      205.19      585.92    385.26 o 
 -32   8  14        7.17      368.59    255.51 o 
 -30   8  14        5.68     -327.13    220.68 o 
 -28   8  14      713.67      287.67    244.44 o 
 -26   8  14       99.26     -145.16    165.83 o 
 -24   8  14       22.22      -30.10    165.64 o 
 -22   8  14      309.08      323.23    191.17 o 
 -20   8  14       71.86      138.60    175.37 o 
 -18   8  14      361.50      306.40    181.14 o 
 -16   8  14        0.65       15.05    219.54 o 
 -14   8  14      956.30      630.32    200.55 o 
 -12   8  14        7.11      343.07    181.78 o 
 -10   8  14      423.11      524.67    192.34 o 
  -8   8  14       16.50     -228.46    162.95 o 
  -6   8  14      300.05      486.74    194.53 o 
  -4   8  14     1831.93     2163.16    257.82 o 
  -2   8  14       15.97       62.48    182.05 o 
   0   8  14     1415.25     1369.38    261.73 o 
   2   8  14      358.54      124.83    199.57 o 
   4   8  14      710.18      475.62    212.48 o 
   6   8  14       21.00     -200.21    181.69 o 
   8   8  14       11.41     -134.41    160.98 o 
 -29   9  14     5684.78     6416.26    497.11 o 
 -27   9  14       36.07     -134.78    184.59 o 
 -25   9  14     5917.81     6135.30    386.95 o 
 -23   9  14      741.74      745.95    226.43 o 
 -21   9  14     6491.04     6561.14    392.52 o 
 -19   9  14     2929.61     2686.86    291.00 o 
 -17   9  14     2639.75     2594.90    286.97 o 
 -15   9  14     5076.86     4570.71    340.18 o 
 -13   9  14      342.34       30.91    184.31 o 
 -11   9  14     5515.87     4836.46    387.32 o 
  -9   9  14     1718.62     1776.64    257.76 o 
  -7   9  14     4094.79     3265.70    299.02 o 
  -5   9  14     5886.81     6318.24    404.11 o 
  -3   9  14      150.70     -125.34    190.59 o 
  -1   9  14     7846.03     7726.22    419.98 o 
   1   9  14      261.28       32.72    194.97 o 
 -18  10  14     5147.79     5288.10    380.15 o 
 -16  10  14      852.13      694.45    240.29 o 
 -14  10  14      532.59      367.41    229.04 o 
 -12  10  14     1788.62     1716.47    413.13 o 
 -10  10  14      386.65      404.67    222.57 o 
 -49   1  15     3826.12     3514.75    258.96 o 
 -47   1  15      291.06      399.93    157.12 o 
 -45   1  15     7538.45     6916.56    313.04 o 
 -43   1  15      681.67      943.34    171.33 o 
 -41   1  15     9521.55     9353.04    398.42 o 
 -39   1  15    10442.67     9571.53    404.36 o 
 -37   1  15     1733.06     1469.96    172.63 o 
 -35   1  15    16521.88    15890.31    456.39 o 
 -33   1  15        1.35      123.09    123.73 o 
 -31   1  15    14846.12    14894.24    368.68 o 
 -29   1  15     6784.84     7181.37    227.42 o 
 -27   1  15    27611.78    28317.14    529.84 o 
 -25   1  15    22104.78    22954.26    525.67 o 
 -23   1  15    13154.70    14460.83    441.34 o 
 -21   1  15    40673.09    41871.76    808.39 o 
 -19   1  15       20.92      317.97    136.41 o 
 -17   1  15    33415.74    34716.55    596.36 o 
 -15   1  15     4214.49     4443.21    245.25 o 
 -13   1  15    10672.73    11988.92    377.37 o 
 -11   1  15    17270.87    17806.65    610.32 o 
  -9   1  15     6236.91     6892.95    295.17 o 
  -7   1  15    23254.31    23402.86    556.84 o 
  -5   1  15     2157.73     1956.83    238.66 o 
  -3   1  15    16540.90    18732.02    495.33 o 
  -1   1  15    10245.36    10744.79    374.28 o 
   1   1  15       49.02     -104.62    118.00 o 
   3   1  15    14013.45    15067.75    465.07 o 
   5   1  15     2048.48     1971.09    393.57 o 
   7   1  15    35993.84    38325.66    999.05 o 
   9   1  15    14693.02    15013.91   1182.33 o 
  11   1  15    14454.01    14553.29    593.79 o 
  13   1  15    16403.93    17196.15   1637.82 o 
  15   1  15     3114.32     2881.20    324.94 o 
  17   1  15     6579.07     5886.04    579.60 o 
  19   1  15       16.18     -144.76    251.95 o 
 -48   2  15     3935.08     3198.01    247.78 o 
 -46   2  15     3531.49     3349.70    247.00 o 
 -44   2  15     1285.69     1373.56    183.76 o 
 -42   2  15     6342.75     6643.44    300.00 o 
 -40   2  15        3.42       18.87    129.16 o 
 -38   2  15     7397.92     7176.77    290.76 o 
 -36   2  15     3306.60     3550.73    221.60 o 
 -34   2  15     5996.75     6163.92    299.18 o 
 -32   2  15    24348.74    25500.70    510.92 o 
 -30   2  15      931.24     1308.12    169.37 o 
 -28   2  15    28399.49    28381.14    617.93 o 
 -26   2  15       43.44      143.20    117.11 o 
 -24   2  15     7299.43     7055.86    286.21 o 
 -22   2  15     3085.48     3392.25    212.51 o 
 -20   2  15     8842.28     9396.02    250.00 o 
 -18   2  15     2307.56     2301.29    167.97 o 
 -16   2  15        6.88       29.23    105.08 o 
 -14   2  15    20605.20    22185.07    457.89 o 
 -12   2  15       11.01      -18.54    102.95 o 
 -10   2  15    12864.00    14180.51    358.45 o 
  -8   2  15     6425.59     6702.51    357.50 o 
  -6   2  15     6857.70     7125.05    294.34 o 
  -4   2  15    13999.99    14382.51    659.56 o 
  -2   2  15     3905.91     3713.19    237.18 o 
   0   2  15     9620.77     9893.38    468.97 o 
   2   2  15     2702.29     2960.66    288.49 o 
   4   2  15     3242.77     3846.16    369.51 o 
   6   2  15    21053.55    19667.67    668.67 o 
   8   2  15      414.51       73.17    184.37 o 
  10   2  15     3729.74     4350.10    291.21 o 
  12   2  15       52.49      198.63    165.06 o 
  14   2  15     6232.26     6143.22    451.92 o 
  16   2  15     2729.93     2820.69    476.80 o 
  18   2  15     3958.63     4053.06    371.16 o 
 -47   3  15      312.91      460.53    167.86 o 
 -45   3  15     1792.84     2209.66    217.79 o 
 -43   3  15       79.40      -89.33    136.17 o 
 -41   3  15      629.82      408.45    148.41 o 
 -39   3  15       99.60      131.55    146.12 o 
 -37   3  15        1.75     -132.33    131.81 o 
 -35   3  15     2815.37     2029.15    205.10 o 
 -33   3  15     3023.77     3124.08    193.72 o 
 -31   3  15      220.01     -105.84    241.93 o 
 -29   3  15      660.31      451.03    143.71 o 
 -27   3  15     1180.61     1110.56    206.85 o 
 -25   3  15      501.03      307.58    119.23 o 
 -23   3  15       57.29      -18.84    131.26 o 
 -21   3  15      147.39       92.55    110.69 o 
 -19   3  15     1318.20     1483.97    163.30 o 
 -17   3  15       22.30     -108.47     95.91 o 
 -15   3  15      266.20       36.52    127.74 o 
 -13   3  15       80.19      109.79    127.98 o 
 -11   3  15      776.63      630.99    288.75 o 
  -9   3  15      249.31      -49.62    155.49 o 
  -7   3  15       71.52       -6.21    131.50 o 
  -5   3  15      121.33      -39.85    127.89 o 
  -3   3  15     1102.20     1887.38    200.50 o 
  -1   3  15      314.88       11.53    140.89 o 
   1   3  15      221.71       -3.38    192.55 o 
   3   3  15     1035.01     1140.02    190.88 o 
   5   3  15      349.36      235.41    200.61 o 
   7   3  15      766.85      885.75    234.58 o 
   9   3  15       48.54      -16.48    183.06 o 
  11   3  15      458.50      407.05    181.76 o 
  13   3  15       91.31     -132.87    157.70 o 
  15   3  15      203.15      -90.40    165.95 o 
  17   3  15       17.75     -157.89    170.02 o 
 -46   4  15     4629.10     4664.22    316.46 o 
 -44   4  15      424.33      443.72    244.70 o 
 -42   4  15    10787.41    11232.96    724.71 o 
 -40   4  15      328.60      223.78    175.12 o 
 -38   4  15    11683.54    11226.71    406.50 o 
 -36   4  15      543.55      554.78    163.81 o 
 -34   4  15     7007.75     6424.26    303.01 o 
 -32   4  15     5426.02     5583.67    284.34 o 
 -30   4  15      616.87      513.30    135.29 o 
 -28   4  15    12101.50    12509.08    345.29 o 
 -26   4  15      141.02      158.32    116.57 o 
 -24   4  15    12875.22    13693.95    317.72 o 
 -22   4  15    10406.74    10067.68    303.14 o 
 -20   4  15    10507.22    10573.40    307.21 o 
 -18   4  15    17960.93    18155.72    498.20 o 
 -16   4  15      143.86      355.67    156.35 o 
 -14   4  15     9986.65     9583.23    364.24 o 
 -12   4  15     1817.28     1532.93    198.77 o 
 -10   4  15     8086.76     8061.41    377.19 o 
  -8   4  15    15515.31    14684.59    449.04 o 
  -6   4  15     7863.23     7647.29    335.02 o 
  -4   4  15    24989.26    24033.91    599.56 o 
  -2   4  15        0.34      -76.14    140.99 o 
   0   4  15     5130.44     5548.36    305.41 o 
   2   4  15      850.21      516.29    178.75 o 
   4   4  15     9287.73     9223.04    382.26 o 
   6   4  15     5800.99     6109.87    411.61 o 
   8   4  15     2890.20     2252.80    358.07 o 
  10   4  15     5971.19     6297.42    352.16 o 
  12   4  15      582.96      239.66    185.54 o 
  14   4  15     6466.09     6193.52    357.44 o 
  16   4  15     2121.20     2325.19    263.25 o 
 -43   5  15     2690.59     2776.17    259.86 o 
 -41   5  15     7592.64     6848.56    518.32 o 
 -39   5  15     4825.93     5519.63    310.19 o 
 -37   5  15     5940.99     5712.52    312.34 o 
 -35   5  15    14402.98    14696.70    393.15 o 
 -33   5  15      133.06      193.23    134.82 o 
 -31   5  15    15557.43    15520.30    402.52 o 
 -29   5  15     7233.89     7231.35    277.38 o 
 -27   5  15    12875.20    12525.93   1068.85 o 
 -25   5  15    13264.08    12929.84    442.41 o 
 -23   5  15       18.91      257.99    161.67 o 
 -21   5  15    35739.36    33948.62    761.01 o 
 -19   5  15      438.69      155.39    195.60 o 
 -17   5  15    24183.32    22551.99    841.55 o 
 -15   5  15     8634.52     8833.25    365.54 o 
 -13   5  15     9238.73     9055.24    374.97 o 
 -11   5  15    14739.31    15005.91    635.33 o 
  -9   5  15       61.71      243.33    221.71 o 
  -7   5  15    20157.42    20999.21    569.32 o 
  -5   5  15     2495.55     2349.29    234.33 o 
  -3   5  15    12778.90    11678.12    426.07 o 
  -1   5  15    10678.43    10299.85    404.86 o 
   1   5  15     6452.35     6386.84    340.51 o 
   3   5  15    11397.13    11129.56    428.93 o 
   5   5  15      263.86      445.34    186.68 o 
   7   5  15    15100.47    15737.53   1235.05 o 
   9   5  15     1545.67     1615.49    297.13 o 
  11   5  15     2186.24     1957.87    321.48 o 
  13   5  15     9817.97     9744.31    435.42 o 
 -40   6  15        0.50      -48.57    221.87 o 
 -38   6  15      178.20      429.38    425.45 o 
 -36   6  15        5.18     -104.61    186.71 o 
 -34   6  15       97.50     -102.96    202.81 o 
 -32   6  15       86.03      371.92    223.43 o 
 -30   6  15      106.69      -86.93    198.30 o 
 -28   6  15       20.08        8.13    202.92 o 
 -26   6  15       10.98      -42.65    152.50 o 
 -24   6  15      806.80      756.53    196.41 o 
 -22   6  15      208.92      203.97    163.23 o 
 -20   6  15      533.78      671.88    277.72 o 
 -18   6  15      482.27      560.09    178.20 o 
 -16   6  15     1126.08      656.92    186.31 o 
 -14   6  15     2648.30     2361.54    241.59 o 
 -12   6  15     1457.18     1285.88    205.47 o 
 -10   6  15      164.06      -28.39    150.52 o 
  -8   6  15       94.60      206.16    170.37 o 
  -6   6  15      295.19      251.91    168.18 o 
  -4   6  15       60.48     -221.72    147.81 o 
  -2   6  15        1.35     -103.52    157.05 o 
   0   6  15     1850.12     1533.04    253.39 o 
   2   6  15       73.76      -40.90    169.36 o 
   4   6  15      159.97     -129.02    171.91 o 
   6   6  15      341.06      291.92    194.58 o 
   8   6  15       87.37     -227.71    207.22 o 
  10   6  15      186.05      222.15    188.61 o 
  12   6  15      616.31      531.73    244.50 o 
 -37   7  15      412.28      582.42    245.60 o 
 -35   7  15     1321.32      911.38    265.54 o 
 -33   7  15      401.16      683.07    258.65 o 
 -31   7  15     6182.54     6144.23    442.24 o 
 -29   7  15     2035.96     2333.09    320.60 o 
 -27   7  15     3261.81     3340.50    290.68 o 
 -25   7  15     3554.25     3232.16    283.00 o 
 -23   7  15      675.00      592.86    198.46 o 
 -21   7  15    10456.75     9937.82    556.39 o 
 -19   7  15       99.44     -188.84    162.01 o 
 -17   7  15     4318.45     3997.51    333.00 o 
 -15   7  15     3249.10     2633.85    260.14 o 
 -13   7  15     2913.64     2965.45    271.13 o 
 -11   7  15     2793.39     2868.22    290.44 o 
  -9   7  15      117.31       -0.21    164.68 o 
  -7   7  15     3602.08     3063.99    273.96 o 
  -5   7  15       70.23      192.61    173.55 o 
  -3   7  15     2622.46     2715.99    272.85 o 
  -1   7  15     3112.49     2458.20    268.71 o 
   1   7  15     1719.77     1509.87    430.40 o 
   3   7  15     2669.57     2002.27    258.91 o 
   5   7  15        0.69      230.12    274.34 o 
   7   7  15     6324.33     5850.53    451.30 o 
   9   7  15      925.44      669.33    218.48 o 
 -32   8  15     1647.78     2381.12    397.17 o 
 -30   8  15       27.68      187.43    255.71 o 
 -28   8  15     3946.19     4707.62    478.72 o 
 -26   8  15      393.11     1086.49    234.60 o 
 -24   8  15     6220.65     5402.09    352.58 o 
 -22   8  15     1715.27     1809.97    255.30 o 
 -20   8  15     3624.58     3494.27    301.57 o 
 -18   8  15     4967.61     4668.13    330.02 o 
 -16   8  15       42.40      -29.74    175.41 o 
 -14   8  15     5718.15     5497.42    347.86 o 
 -12   8  15     2321.69     1715.81    247.71 o 
 -10   8  15     6524.30     6289.38    364.55 o 
  -8   8  15     6401.36     5750.03    356.28 o 
  -6   8  15     1609.59     1325.25    435.54 o 
  -4   8  15     8521.28     8403.56    417.63 o 
  -2   8  15      789.33      736.96    272.55 o 
   0   8  15     7731.93     8066.89    414.04 o 
   2   8  15       15.89      118.24    261.53 o 
   4   8  15     4827.13     5458.67    368.60 o 
 -27   9  15       67.86       85.36    214.29 o 
 -25   9  15      262.09      407.76    367.91 o 
 -23   9  15      227.37      197.30    210.55 o 
 -21   9  15      634.88      952.57    236.69 o 
 -19   9  15        0.82     -131.48    178.41 o 
 -17   9  15      112.07     -124.86    223.12 o 
 -15   9  15       69.16     -219.72    180.84 o 
 -13   9  15        0.10     -217.62    263.42 o 
 -11   9  15      110.17     -116.14    189.03 o 
  -9   9  15      358.86      191.90    331.43 o 
  -7   9  15      575.73      650.47    245.52 o 
  -5   9  15      749.84      607.65    228.83 o 
  -3   9  15      110.83     -215.39    198.12 o 
 -48   0  16     9641.38     8961.40    525.02 o 
 -46   0  16      123.66      436.48    225.36 o 
 -44   0  16     9651.67     9787.13    763.50 o 
 -42   0  16     9785.51     9028.52    694.30 o 
 -40   0  16     9670.43    10516.43    534.32 o 
 -38   0  16    24245.03    23330.47    780.25 o 
 -36   0  16     7898.55     7970.20    453.20 o 
 -34   0  16    22660.19    24119.50    741.57 o 
 -32   0  16     8562.90     8576.86    339.84 o 
 -30   0  16    27624.78    27430.06    738.67 o 
 -28   0  16     4698.40     4659.50    307.37 o 
 -26   0  16     3337.42     3491.58    391.38 o 
 -24   0  16    11957.41    12339.55    458.18 o 
 -22   0  16     5782.41     6633.70    516.38 o 
 -20   0  16    25152.43    24060.53    997.36 o 
 -18   0  16     7513.77     8566.39    585.96 o 
 -16   0  16    14996.26    15413.22    793.75 o 
 -14   0  16    27113.89    30002.31   1187.15 o 
 -12   0  16     6441.26     7702.00    577.98 o 
 -10   0  16    32248.64    34961.64   1338.53 o 
  -8   0  16      389.93      559.64    293.07 o 
  -6   0  16    27604.93    31194.04   1281.13 o 
  -4   0  16    12449.72    13821.47    807.97 o 
  -2   0  16    15368.89    18713.18    965.21 o 
   0   0  16    14573.56    13825.06    836.37 o 
   2   0  16       69.53      -30.80    269.74 o 
   4   0  16    14944.49    16219.60    921.57 o 
   6   0  16     1105.34     1015.02    366.46 o 
   8   0  16    15693.67    16197.64    744.99 o 
  10   0  16     2556.33     2517.68    402.78 o 
 -47   1  16      592.54      537.21    169.50 o 
 -45   1  16     1929.14     1634.29    240.55 o 
 -43   1  16     1576.71     1533.13    194.22 o 
 -41   1  16     4670.78     4291.26    254.21 o 
 -39   1  16        1.28      -83.11    123.61 o 
 -37   1  16     4354.53     4067.02    278.76 o 
 -35   1  16     2354.22     1895.55    186.12 o 
 -33   1  16     1886.32     1809.80    196.10 o 
 -31   1  16     6155.11     6221.73    236.35 o 
 -29   1  16      434.14      629.22    130.24 o 
 -27   1  16     8218.79     8885.57    281.87 o 
 -25   1  16    15417.29    15866.16    444.72 o 
 -23   1  16     7787.59     8629.22    330.13 o 
 -21   1  16    16852.75    17231.57    717.73 o 
 -19   1  16     6703.15     6574.19    456.10 o 
 -17   1  16     8004.06     8071.72    321.73 o 
 -15   1  16      725.96      434.81    109.60 o 
 -13   1  16     6880.19     6703.06    241.16 o 
 -11   1  16     3996.38     3627.36    192.25 o 
  -9   1  16     2685.06     2626.05    272.08 o 
  -7   1  16    13184.97    13151.71    819.41 o 
  -5   1  16        7.74     -111.25    174.06 o 
  -3   1  16     8726.08     9643.47    485.25 o 
  -1   1  16       38.55       50.53    279.72 o 
   1   1  16     4570.04     5476.44    399.06 o 
   3   1  16     7342.49     7770.01    469.57 o 
   5   1  16      339.80      800.83    337.88 o 
   7   1  16     5183.05     5972.64    597.64 o 
   9   1  16     3779.91     3182.45    339.55 o 
  11   1  16       27.06       88.78    206.28 o 
  13   1  16     4116.55     3311.74    341.82 o 
  15   1  16       12.00      -43.01    284.34 o 
 -46   2  16      117.95       31.12    143.34 o 
 -44   2  16      969.83      764.67    171.87 o 
 -42   2  16     1104.62     1073.51    176.99 o 
 -40   2  16      451.91      281.53    143.33 o 
 -38   2  16     4054.90     3662.07    262.10 o 
 -36   2  16       95.42      113.00    146.12 o 
 -34   2  16      659.51      836.44    202.53 o 
 -32   2  16      632.30      736.84    139.04 o 
 -30   2  16     7096.70     7431.60    311.53 o 
 -28   2  16      625.60      450.47    126.27 o 
 -26   2  16     8854.44     9215.36    335.15 o 
 -24   2  16      189.85      283.59    133.17 o 
 -22   2  16       63.42       23.41    115.43 o 
 -20   2  16       78.16      287.42    117.98 o 
 -18   2  16       75.44       50.05    113.05 o 
 -16   2  16     3292.57     3864.90    207.42 o 
 -14   2  16     4150.45     4100.70    212.17 o 
 -12   2  16     9526.60     9832.59    304.72 o 
 -10   2  16     7186.30     7611.18    305.54 o 
  -8   2  16      500.15      451.72    140.01 o 
  -6   2  16     2934.53     3282.96    224.59 o 
  -4   2  16      560.57      464.08    182.00 o 
  -2   2  16      898.01      706.71    160.26 o 
   0   2  16      170.75      128.49    141.27 o 
   2   2  16      503.18      557.82    365.63 o 
   4   2  16     6708.61     8172.38    443.94 o 
   6   2  16      266.79     -281.24    255.01 o 
   8   2  16    16892.23    18954.18   1004.69 o 
  10   2  16      403.44      231.42    281.78 o 
  12   2  16     4442.32     4088.45    436.03 o 
  14   2  16     1685.40     1651.73    292.79 o 
  16   2  16      302.57       72.24    228.11 o 
 -45   3  16    10044.90     9930.54    374.56 o 
 -43   3  16     1488.55     1473.12    211.77 o 
 -41   3  16     9971.22     9949.53    397.81 o 
 -39   3  16      526.53      584.01    242.50 o 
 -37   3  16     8075.93     7957.15    346.71 o 
 -35   3  16    10232.69    10000.55    375.31 o 
 -33   3  16     4416.03     4207.49    223.41 o 
 -31   3  16    15139.23    16126.63    403.16 o 
 -29   3  16      339.68      284.23    143.20 o 
 -27   3  16    10961.63    10600.93    318.36 o 
 -25   3  16     1016.47     1353.52    177.81 o 
 -23   3  16    34347.82    35438.79    626.45 o 
 -21   3  16    10370.16    11360.91    319.53 o 
 -19   3  16       87.34       37.52    182.21 o 
 -17   3  16    21278.96    21484.02    446.28 o 
 -15   3  16        0.30       -8.80    132.97 o 
 -13   3  16    23117.19    24166.90    579.78 o 
 -11   3  16     7036.11     6405.43    384.74 o 
  -9   3  16     9720.66    10383.22    495.35 o 
  -7   3  16    26927.88    26497.89    622.96 o 
  -5   3  16       63.20      205.23    142.89 o 
  -3   3  16    15716.35    15073.90    455.37 o 
  -1   3  16      418.73      574.11    167.91 o 
   1   3  16    11747.26    11645.14    411.98 o 
   3   3  16    15291.58    15870.31    613.44 o 
   5   3  16     9665.14     8905.55    476.19 o 
   7   3  16    10702.30    11864.56    544.18 o 
   9   3  16      343.11      236.07    179.94 o 
  11   3  16     8565.41     9172.07    411.80 o 
  13   3  16     1210.36     1081.91    270.13 o 
  15   3  16     5208.87     5228.93    420.88 o 
 -44   4  16     3084.66     3241.71    272.67 o 
 -42   4  16     2202.75     2108.81    236.07 o 
 -40   4  16     2451.06     2230.67    231.83 o 
 -38   4  16     2704.57     2375.25    228.30 o 
 -36   4  16      584.47      661.01    167.34 o 
 -34   4  16     6709.10     6562.79    272.24 o 
 -32   4  16      181.87       -7.08    122.61 o 
 -30   4  16     5003.59     4752.04    362.23 o 
 -28   4  16     1895.99     1684.70    170.50 o 
 -26   4  16      202.01       67.03    136.81 o 
 -24   4  16     7149.20     6874.23    264.77 o 
 -22   4  16      521.15      418.16    159.30 o 
 -20   4  16    14274.28    13992.42    445.82 o 
 -18   4  16       64.10      -21.02    181.41 o 
 -16   4  16     5440.27     6161.94    310.48 o 
 -14   4  16     1401.09     1152.98    187.70 o 
 -12   4  16      161.44      148.32    150.20 o 
 -10   4  16     7097.58     7032.42    325.39 o 
  -8   4  16      233.35      175.14    154.12 o 
  -6   4  16     6323.78     6612.00    323.86 o 
  -4   4  16      916.23     1086.23    191.08 o 
  -2   4  16     9363.42     9023.01    375.64 o 
   0   4  16     7024.90     7410.67    350.88 o 
   2   4  16     1968.37     2063.74    398.23 o 
   4   4  16     4807.46     4935.68    310.08 o 
   6   4  16     1271.80     1287.33    265.31 o 
   8   4  16       22.47     -137.59    197.46 o 
  10   4  16     5409.88     5124.79    338.44 o 
  12   4  16     1902.22     1814.87    415.83 o 
 -43   5  16       63.68       29.53    170.80 o 
 -41   5  16      906.88     1078.44    204.58 o 
 -39   5  16        1.24     -206.32    137.55 o 
 -37   5  16      900.76      725.16    161.73 o 
 -35   5  16     1573.67     1405.80    159.44 o 
 -33   5  16     2714.37     2577.93    249.85 o 
 -31   5  16     3515.01     2976.33    325.00 o 
 -29   5  16     1579.18     1628.05    315.58 o 
 -27   5  16     6840.18     6686.67    897.20 o 
 -25   5  16      204.83     -160.70    146.71 o 
 -23   5  16     4462.02     3575.76    267.18 o 
 -21   5  16     6438.04     5698.03    357.73 o 
 -19   5  16      306.80      418.82    223.57 o 
 -17   5  16     4378.27     4107.90    276.80 o 
 -15   5  16      134.81      -59.57    243.95 o 
 -13   5  16     3240.99     2649.11    304.01 o 
 -11   5  16      476.77      169.49    281.22 o 
  -9   5  16     2825.37     2947.03    250.86 o 
  -7   5  16     3842.09     3247.09    276.50 o 
  -5   5  16      508.80      661.09    239.17 o 
  -3   5  16     1120.53      757.42    197.64 o 
  -1   5  16      120.30      -74.64    155.50 o 
   1   5  16     3996.34     4286.11    300.13 o 
   3   5  16     3310.69     2950.91    417.39 o 
   5   5  16     2842.23     2657.73    267.77 o 
   7   5  16     1469.94     1031.93    388.61 o 
   9   5  16        3.09      -61.45    175.83 o 
  11   5  16     3382.74     3465.66    308.66 o 
 -40   6  16     5719.36     4930.11    414.64 o 
 -38   6  16     6364.33     6862.70    467.71 o 
 -36   6  16      236.53      132.48    216.97 o 
 -34   6  16    14269.71    14112.09    617.51 o 
 -32   6  16      976.04     1198.34    640.37 o 
 -30   6  16    13648.14    13332.27    589.93 o 
 -28   6  16     3166.40     3360.70    383.64 o 
 -26   6  16     5315.08     5526.78    395.76 o 
 -24   6  16    15579.11    15537.88    511.36 o 
 -22   6  16      859.89      880.69    322.81 o 
 -20   6  16    10176.23     9597.39    634.30 o 
 -18   6  16     2751.15     2815.04    266.74 o 
 -16   6  16     9544.20     8472.67    624.78 o 
 -14   6  16    10028.02     9195.85    394.41 o 
 -12   6  16     1319.57     1265.75    212.22 o 
 -10   6  16    19166.28    16959.74    640.67 o 
  -8   6  16      112.51      326.46    182.63 o 
  -6   6  16     9148.81     8200.66    411.71 o 
  -4   6  16     4517.63     4330.04    429.72 o 
  -2   6  16     5742.11     5495.57    594.40 o 
   0   6  16    13572.35    14162.68    501.05 o 
   2   6  16      272.54      338.98    193.64 o 
   4   6  16    17720.02    17876.16    837.05 o 
   6   6  16      230.12      455.01    223.36 o 
   8   6  16     5581.45     6525.83    948.08 o 
 -35   7  16     1890.77     1380.46    302.07 o 
 -33   7  16        3.44      -79.59    225.31 o 
 -31   7  16     5935.98     5571.09    616.81 o 
 -29   7  16      270.75      180.84    370.74 o 
 -27   7  16     1881.03     2032.98    254.80 o 
 -25   7  16     1464.84     1501.73    237.38 o 
 -23   7  16     5875.34     5468.16    437.17 o 
 -21   7  16     1090.39      982.70    361.21 o 
 -19   7  16      381.15      171.35    182.03 o 
 -17   7  16     4886.94     4363.26    313.42 o 
 -15   7  16      393.47       87.09    178.58 o 
 -13   7  16     9505.12     9316.17    587.46 o 
 -11   7  16     1082.83     1260.86    225.75 o 
  -9   7  16     2634.54     2538.38    265.85 o 
  -7   7  16     1935.15     1850.56    249.21 o 
  -5   7  16       40.64      -28.11    174.61 o 
  -3   7  16     2349.44     2490.95    274.99 o 
  -1   7  16      101.70       63.41    191.13 o 
   1   7  16      587.26      446.16    230.07 o 
   3   7  16     1903.04     2099.61    270.10 o 
   5   7  16      534.13      547.86    223.90 o 
 -30   8  16       15.63     -340.34    226.89 o 
 -28   8  16      108.86       83.86    201.80 o 
 -26   8  16       58.75     -111.82    188.45 o 
 -24   8  16     1158.09      848.73    295.47 o 
 -22   8  16       16.48     -105.59    187.54 o 
 -20   8  16       88.47      112.36    185.54 o 
 -18   8  16      133.57      391.63    202.35 o 
 -16   8  16     1019.04     1243.41    236.89 o 
 -14   8  16     1711.26     1988.99    273.66 o 
 -12   8  16      203.45       68.77    182.54 o 
 -10   8  16     2297.98     2553.87    285.18 o 
  -8   8  16      763.61      744.84    220.85 o 
  -6   8  16      698.86      992.34    241.36 o 
  -4   8  16     1625.80     1117.11    232.77 o 
  -2   8  16       19.00     -105.81    190.19 o 
   0   8  16      919.47     1145.05    245.59 o 
 -21   9  16     4274.21     3732.03    337.21 o 
 -19   9  16     1951.53     1785.57    287.17 o 
 -17   9  16     5323.42     5289.65    374.68 o 
 -15   9  16      139.24      323.96    214.80 o 
 -13   9  16     7017.93     5517.18    374.64 o 
 -11   9  16     1246.68     1657.12    267.34 o 
 -47   1  17     5527.82     4669.72    286.71 o 
 -45   1  17     1264.23     1131.94    186.84 o 
 -43   1  17     5237.53     5163.18    302.62 o 
 -41   1  17    11198.76    11120.87    540.99 o 
 -39   1  17      718.93      751.80    163.07 o 
 -37   1  17    10561.77    10372.25    394.38 o 
 -35   1  17       34.25       -1.02    274.19 o 
 -33   1  17    11789.34    11564.80    342.18 o 
 -31   1  17     1094.54     1411.97    158.01 o 
 -29   1  17    13862.24    14150.59    385.47 o 
 -27   1  17    18500.74    18577.97    423.42 o 
 -25   1  17     1142.95     1481.59    200.21 o 
 -23   1  17     3028.53     2925.30    226.49 o 
 -21   1  17    20688.13    21090.06    677.99 o 
 -19   1  17    13952.20    14589.24    918.02 o 
 -17   1  17    14332.54    14844.63    570.55 o 
 -15   1  17     8607.73     8898.81    606.11 o 
 -13   1  17    14121.76    14322.29    570.21 o 
 -11   1  17       61.62      420.02    204.86 o 
  -9   1  17    20146.96    21095.37    720.17 o 
  -7   1  17     1373.54     1739.83    268.79 o 
  -5   1  17    10414.65    11318.54    582.57 o 
  -3   1  17     4331.46     4334.18    364.25 o 
  -1   1  17     1581.15     1632.41    285.94 o 
   1   1  17    14297.41    15453.13    652.81 o 
   3   1  17        4.21     -230.36    283.99 o 
   5   1  17     4879.16     5743.13    605.43 o 
   7   1  17     1390.33     1841.00    436.76 o 
   9   1  17     2242.91     2336.24    333.05 o 
  11   1  17     4435.46     4487.39    386.61 o 
  13   1  17       36.30     -199.50    206.39 o 
 -46   2  17      558.11      812.87    182.84 o 
 -44   2  17     3478.62     3189.58    245.63 o 
 -42   2  17       54.51       -1.02    221.65 o 
 -40   2  17     5183.06     5409.07    476.63 o 
 -38   2  17     2073.55     2196.85    226.12 o 
 -36   2  17     3292.41     3511.61    254.06 o 
 -34   2  17    13517.08    13360.31    434.36 o 
 -32   2  17      275.96      254.50    131.39 o 
 -30   2  17     7689.03     8335.05    330.84 o 
 -28   2  17     2465.34     2593.74    216.12 o 
 -26   2  17    26177.74    27169.62    616.45 o 
 -24   2  17     8322.34     8486.79    524.98 o 
 -22   2  17     5795.16     5825.53    281.31 o 
 -20   2  17    15516.01    16584.21    471.53 o 
 -18   2  17      106.04       64.84    182.46 o 
 -16   2  17    22121.20    23193.59    556.48 o 
 -14   2  17     1462.28     1679.99    190.35 o 
 -12   2  17     7130.87     7903.57    317.19 o 
 -10   2  17     7244.14     7018.29    305.06 o 
  -8   2  17     3931.77     3627.01    676.11 o 
  -6   2  17    15614.33    16045.67    575.96 o 
  -4   2  17      127.81     -138.72    254.47 o 
  -2   2  17     6270.60     6551.48    600.10 o 
   0   2  17     2478.38     2023.23    410.32 o 
   2   2  17     7053.05     7059.16    632.17 o 
   4   2  17    19933.73    22346.23   1103.24 o 
   6   2  17     2223.17     2563.28    462.52 o 
   8   2  17    12639.08    13740.53    614.32 o 
  10   2  17     1353.06     1254.24    283.12 o 
  12   2  17     8868.18     9136.36    521.68 o 
 -45   3  17        1.03      -84.21    159.30 o 
 -43   3  17      216.95       66.89    204.34 o 
 -41   3  17      851.89      989.16    294.82 o 
 -39   3  17        0.16      -53.93    148.13 o 
 -37   3  17       24.43      172.85    182.78 o 
 -35   3  17      776.23     1045.82    180.38 o 
 -33   3  17       19.64     -156.35    119.94 o 
 -31   3  17      657.28      354.45    136.79 o 
 -29   3  17       37.68     -117.71    124.45 o 
 -27   3  17       63.69      -39.71    124.60 o 
 -25   3  17      937.76      745.21    158.31 o 
 -23   3  17      594.60      826.63    138.35 o 
 -21   3  17     1929.64     1853.15    247.62 o 
 -19   3  17     2012.46     1749.67    177.54 o 
 -17   3  17       11.78      -37.66    131.66 o 
 -15   3  17      653.32      329.01    147.13 o 
 -13   3  17     1215.65      775.61    181.14 o 
 -11   3  17        0.03     -187.57    125.05 o 
  -9   3  17       40.79       63.62    138.24 o 
  -7   3  17      204.87      268.27    149.36 o 
  -5   3  17       11.43      112.60    149.83 o 
  -3   3  17       22.80     -171.45    145.54 o 
  -1   3  17      863.52      706.09    181.10 o 
   1   3  17      673.22      940.25    196.76 o 
   3   3  17      399.44      416.49    218.08 o 
   5   3  17        2.45     -285.44    250.50 o 
   7   3  17      464.51      243.85    288.11 o 
   9   3  17       70.03     -117.53    203.05 o 
  11   3  17      120.47       54.66    237.71 o 
 -42   4  17      132.23      300.90    178.28 o 
 -40   4  17     9440.87     8099.33    371.06 o 
 -38   4  17     1598.85     1352.98    201.33 o 
 -36   4  17     4621.23     4570.12    253.29 o 
 -34   4  17     6411.65     6775.29    289.05 o 
 -32   4  17      946.07      947.96    167.74 o 
 -30   4  17     7140.79     7670.86    337.24 o 
 -28   4  17      234.60      598.33    162.11 o 
 -26   4  17     9868.55    10276.95    493.23 o 
 -24   4  17     9128.38     8852.24    370.32 o 
 -22   4  17     8942.99     8949.23    373.18 o 
 -20   4  17     7117.76     7068.04    340.60 o 
 -18   4  17     7484.63     7369.41    343.32 o 
 -16   4  17    22355.73    21101.79    565.35 o 
 -14   4  17      142.98      102.49    150.37 o 
 -12   4  17    14079.98    13551.71    446.68 o 
 -10   4  17     7520.57     6884.12    329.31 o 
  -8   4  17     1375.52      956.39    332.90 o 
  -6   4  17    18531.36    17868.08    525.15 o 
  -4   4  17      432.55      375.86    175.91 o 
  -2   4  17     9338.36     9866.99    399.20 o 
   0   4  17      967.75     1070.25    213.51 o 
   2   4  17     6414.73     6046.25    563.66 o 
   4   4  17     5447.91     5899.77    424.38 o 
   6   4  17      207.55      186.08    229.99 o 
   8   4  17     5744.90     5888.41    441.52 o 
  10   4  17      201.63      -84.34    178.23 o 
 -41   5  17     3011.49     3142.11    271.20 o 
 -39   5  17     3322.23     3061.65    285.86 o 
 -37   5  17     9522.48    10836.61    623.87 o 
 -35   5  17      117.51       20.08    208.00 o 
 -33   5  17     4353.82     4770.47    385.14 o 
 -31   5  17      973.21      849.95    244.83 o 
 -29   5  17     3687.61     3076.48    326.46 o 
 -27   5  17     8243.45     7150.20    442.54 o 
 -25   5  17       43.55      -71.51    159.43 o 
 -23   5  17    18718.32    18142.12    540.70 o 
 -21   5  17       30.33       33.59    259.26 o 
 -19   5  17    11084.91    11362.72    428.12 o 
 -17   5  17     8036.02     7214.34    352.29 o 
 -15   5  17     4674.63     4337.39    420.03 o 
 -13   5  17    14825.30    14344.65    477.22 o 
 -11   5  17       70.05        3.52    156.93 o 
  -9   5  17    13478.56    13122.50    457.19 o 
  -7   5  17     1681.03     1972.91    280.48 o 
  -5   5  17     9503.07     8501.24    383.12 o 
  -3   5  17     6888.21     6670.65    351.52 o 
  -1   5  17     4899.11     5158.30    323.98 o 
   1   5  17     9093.12     9609.29    416.75 o 
   3   5  17      983.05      644.39    206.63 o 
   5   5  17     2519.86     2711.16    332.95 o 
   7   5  17     1840.14     1804.94    310.71 o 
 -38   6  17      145.41      197.60    365.59 o 
 -36   6  17      601.96      724.88    269.81 o 
 -34   6  17     1154.27     1073.65    287.09 o 
 -32   6  17       48.33      301.15    471.27 o 
 -30   6  17        4.39     -197.06    205.44 o 
 -28   6  17     3472.94     3167.36    347.34 o 
 -26   6  17     1037.24      764.84    202.61 o 
 -24   6  17       24.03     -181.49    160.63 o 
 -22   6  17       66.14     -201.74    157.73 o 
 -20   6  17      278.81      310.37    179.07 o 
 -18   6  17      218.70        9.28    164.14 o 
 -16   6  17       93.66       72.15    166.39 o 
 -14   6  17        3.97     -112.73    153.41 o 
 -12   6  17       68.68     -120.85    176.41 o 
 -10   6  17      539.37      242.96    182.67 o 
  -8   6  17       48.59     -106.31    209.06 o 
  -6   6  17      218.89       -5.49    222.46 o 
  -4   6  17       38.71      -27.38    172.20 o 
  -2   6  17       93.64      102.38    181.27 o 
   0   6  17     1911.78     1438.96    287.74 o 
   2   6  17      117.27      -40.74    181.21 o 
   4   6  17     1657.88     1829.92    261.66 o 
 -33   7  17     3606.67     3560.24    683.72 o 
 -31   7  17      401.00      409.14    249.91 o 
 -29   7  17     1202.08      613.85    264.86 o 
 -27   7  17     6447.14     5602.30    419.30 o 
 -25   7  17      497.54      -21.85    184.07 o 
 -23   7  17     5551.94     4823.83    336.59 o 
 -21   7  17       66.41       39.77    178.23 o 
 -19   7  17     4295.40     3612.43    301.98 o 
 -17   7  17     3015.08     2383.61    263.92 o 
 -15   7  17     1948.68     1872.21    414.61 o 
 -13   7  17     6680.22     7048.79    383.41 o 
 -11   7  17      133.95      543.81    204.18 o 
  -9   7  17     6610.15     6159.49    392.03 o 
  -7   7  17     1070.30      649.39    336.93 o 
  -5   7  17     6954.82     7566.77    403.27 o 
  -3   7  17     5425.48     5249.06    504.74 o 
  -1   7  17     2690.60     3098.95    761.28 o 
   1   7  17     5736.45     5311.58    363.47 o 
 -26   8  17     9165.41     9169.69    458.05 o 
 -24   8  17     2674.25     3326.90    319.83 o 
 -22   8  17     4171.05     4325.35    341.40 o 
 -20   8  17     9037.43     8796.15    558.47 o 
 -18   8  17      164.13      290.26    204.48 o 
 -16   8  17     5901.76     6114.93    378.46 o 
 -14   8  17      265.31      180.06    192.40 o 
 -12   8  17     2720.69     2521.15    284.86 o 
 -10   8  17     5404.92     5416.03    367.18 o 
  -8   8  17      201.45       40.69    212.36 o 
  -6   8  17     7472.83     6916.30    429.34 o 
 -46   0  18     9751.10    10330.88   1198.95 o 
 -44   0  18    12038.70    11828.54    860.61 o 
 -42   0  18     3315.04     3819.38    390.29 o 
 -40   0  18    21861.15    22236.87   1067.52 o 
 -38   0  18      119.23      468.75    296.71 o 
 -36   0  18    16293.73    15649.04    818.03 o 
 -34   0  18     1810.98     2186.35    370.18 o 
 -32   0  18    19185.89    20404.28    651.09 o 
 -30   0  18     9050.24     9111.13    438.19 o 
 -28   0  18    16657.33    19073.38    910.91 o 
 -26   0  18    28394.88    29693.58   1194.34 o 
 -24   0  18      401.86       28.78    264.01 o 
 -22   0  18    32881.85    35116.95   1352.41 o 
 -20   0  18     5277.61     6501.79    569.77 o 
 -18   0  18    11924.95    12424.40    765.81 o 
 -16   0  18    10471.76     9916.76    698.69 o 
 -14   0  18      912.25     1471.05    374.33 o 
 -12   0  18    21769.45    24092.07   1117.91 o 
 -10   0  18     6147.06     5991.51    586.86 o 
  -8   0  18    10651.92    11992.21    793.83 o 
  -6   0  18     7551.47     9414.75    716.99 o 
  -4   0  18     3380.19     2874.90    469.73 o 
  -2   0  18    17067.49    18107.71   1009.12 o 
   0   0  18     1467.87     1505.25    402.78 o 
   2   0  18     9855.32     9582.96    753.41 o 
   4   0  18     3079.29     3574.11    539.52 o 
   6   0  18    10106.13    11992.54    873.92 o 
 -45   1  18     1267.41     1420.09    219.80 o 
 -43   1  18     3774.82     3160.39    241.44 o 
 -41   1  18     3960.18     3923.42    339.31 o 
 -39   1  18     1198.01     1172.55    202.07 o 
 -37   1  18     3358.97     3315.83    263.42 o 
 -35   1  18     1044.71     1113.92    279.78 o 
 -33   1  18     3746.94     3995.32    255.07 o 
 -31   1  18      456.84      826.90    146.61 o 
 -29   1  18     4586.84     4974.96    272.91 o 
 -27   1  18     1907.60     2068.32    206.08 o 
 -25   1  18     5168.64     5020.80    561.38 o 
 -23   1  18     3463.40     3332.07    313.71 o 
 -21   1  18     1122.60     1292.27    239.95 o 
 -19   1  18     8500.38     9007.16    461.71 o 
 -17   1  18      200.62      527.74    208.52 o 
 -15   1  18     1174.20     1308.32    284.17 o 
 -13   1  18     5572.50     5767.10    929.23 o 
 -11   1  18       34.68      115.85    236.96 o 
  -9   1  18     5146.68     5086.91    387.81 o 
  -7   1  18     1734.93     1449.15    497.92 o 
  -5   1  18     3832.72     4498.67    380.52 o 
  -3   1  18      523.66      728.55    248.73 o 
  -1   1  18     2847.26     3046.13    348.81 o 
   1   1  18     5497.70     5911.11    619.08 o 
   3   1  18      735.37      378.33    342.16 o 
   5   1  18     3462.18     2912.69    504.93 o 
   7   1  18        5.99     -248.77    204.84 o 
   9   1  18     7798.34     8626.65    510.80 o 
 -44   2  18     1738.12     1508.95    232.26 o 
 -42   2  18     1933.45     1898.22    235.22 o 
 -40   2  18     1212.76     1049.33    206.89 o 
 -38   2  18      725.83      528.28    169.98 o 
 -36   2  18     2299.14     2419.59    262.52 o 
 -34   2  18      116.32      134.87    128.10 o 
 -32   2  18     3563.95     3576.20    248.46 o 
 -30   2  18     2130.82     2184.60    213.07 o 
 -28   2  18     3453.94     3459.03    240.85 o 
 -26   2  18     1216.73     1563.11    189.52 o 
 -24   2  18       62.39       46.13    137.66 o 
 -22   2  18     5519.48     6002.37    290.63 o 
 -20   2  18        4.47     -221.77    147.85 o 
 -18   2  18     5230.26     5084.41    478.20 o 
 -16   2  18     3456.85     2462.46    411.55 o 
 -14   2  18      720.84      502.85    301.76 o 
 -12   2  18    10643.88    10652.12    732.72 o 
 -10   2  18      269.26      699.33    336.74 o 
  -8   2  18     8806.61     8288.59    667.37 o 
  -6   2  18      174.30     -157.06    268.05 o 
  -4   2  18     2995.48     2596.41    451.96 o 
  -2   2  18     2157.22     2127.33    417.43 o 
   0   2  18      353.42      296.98    316.44 o 
   2   2  18     1234.08     1276.48    393.83 o 
   4   2  18      885.58      732.42    368.77 o 
   6   2  18     2234.83     3442.08    526.91 o 
   8   2  18     2192.79     1514.31    491.10 o 
  10   2  18      296.04      281.13    244.32 o 
 -43   3  18     7877.84     7798.76    383.57 o 
 -41   3  18      501.61      989.12    206.78 o 
 -39   3  18     8416.17     8297.83    452.63 o 
 -37   3  18     4205.02     3888.28    242.76 o 
 -35   3  18     5809.75     5912.23    276.27 o 
 -33   3  18    12080.49    11861.84    411.53 o 
 -31   3  18      105.18      307.10    148.99 o 
 -29   3  18    20336.73    21159.42    549.11 o 
 -27   3  18     3735.17     3965.42    271.81 o 
 -25   3  18    14195.16    15779.40    460.20 o 
 -23   3  18     6739.58     7338.50    348.51 o 
 -21   3  18       47.15      119.02    150.42 o 
 -19   3  18     7936.37     7751.35    546.17 o 
 -17   3  18      907.55      662.23    205.99 o 
 -15   3  18     5322.89     5245.82    288.35 o 
 -13   3  18     3857.64     4439.65    274.47 o 
 -11   3  18     7664.33     7474.91    591.58 o 
  -9   3  18    18484.34    18673.66    523.13 o 
  -7   3  18       23.04      318.76    208.67 o 
  -5   3  18    15543.09    15952.09    920.32 o 
  -3   3  18      165.95      353.93    309.50 o 
  -1   3  18    13837.87    14124.53    881.53 o 
   1   3  18    16438.12    18300.42   1013.65 o 
   3   3  18     3114.53     3395.16    500.60 o 
   5   3  18    15120.64    16401.57    963.25 o 
   7   3  18        4.41     -248.34    287.15 o 
 -42   4  18     1346.79      764.09    203.54 o 
 -40   4  18     3890.58     3855.48    254.35 o 
 -38   4  18      715.55      821.20    170.07 o 
 -36   4  18     5230.45     4802.71    269.16 o 
 -34   4  18      235.50      324.35    145.69 o 
 -32   4  18     3213.76     3832.33    341.76 o 
 -30   4  18     2476.27     2454.56    299.15 o 
 -28   4  18      753.00      839.78    258.05 o 
 -26   4  18     6471.51     6367.06    412.47 o 
 -24   4  18     1476.27     1217.37    310.05 o 
 -22   4  18     2266.77     2138.98    226.70 o 
 -20   4  18     2349.07     2527.00    241.65 o 
 -18   4  18     2574.21     1794.32    263.82 o 
 -16   4  18     2742.73     2408.61    234.71 o 
 -14   4  18      746.86      473.99    177.91 o 
 -12   4  18     3178.20     3030.58    318.63 o 
 -10   4  18       95.47      -53.97    152.20 o 
  -8   4  18     2100.67     1899.70    227.43 o 
  -6   4  18      977.90      746.90    192.31 o 
  -4   4  18     3078.71     3688.02    420.87 o 
  -2   4  18     6842.62     6226.01    345.14 o 
   0   4  18       28.74       -5.78    192.02 o 
   2   4  18     2998.26     2888.24    339.97 o 
   4   4  18        2.48     -307.48    261.49 o 
   6   4  18      550.93      355.54    338.25 o 
 -39   5  18      922.11      702.63    395.06 o 
 -37   5  18     1672.86     1426.87    286.21 o 
 -35   5  18      226.72      160.25    228.20 o 
 -33   5  18     4731.83     4299.03    382.66 o 
 -31   5  18      329.80      116.49    345.31 o 
 -29   5  18     3222.76     2941.02    335.43 o 
 -27   5  18     1408.19     1376.67    271.95 o 
 -25   5  18     2491.41     2332.07    246.76 o 
 -23   5  18      897.76      411.43    188.27 o 
 -21   5  18        7.90      -91.95    161.32 o 
 -19   5  18     1996.50     2105.81    265.19 o 
 -17   5  18      158.20     -221.92    147.95 o 
 -15   5  18     3302.28     3362.13    272.80 o 
 -13   5  18      107.09     -121.83    157.65 o 
 -11   5  18     3027.08     3524.53    277.26 o 
  -9   5  18     2698.19     2359.67    269.20 o 
  -7   5  18       49.90     -229.01    152.67 o 
  -5   5  18      131.83       23.31    167.55 o 
  -3   5  18       10.46     -236.22    157.48 o 
  -1   5  18        6.22     -251.87    181.17 o 
   1   5  18      885.36      486.01    207.89 o 
   3   5  18      304.30      -37.93    219.83 o 
 -36   6  18     5632.10     5459.91    438.92 o 
 -34   6  18     2470.99     3371.72    781.28 o 
 -32   6  18     2516.07     2789.22    346.29 o 
 -30   6  18    12140.01    13012.74    609.74 o 
 -28   6  18     1564.32     2363.02    327.99 o 
 -26   6  18    15133.49    15502.72    620.56 o 
 -24   6  18       73.29       37.12    176.20 o 
 -22   6  18     5517.67     5150.54    534.85 o 
 -20   6  18     5035.12     4437.18    450.95 o 
 -18   6  18     8511.50     8553.28    703.13 o 
 -16   6  18    12073.69    11175.12    447.72 o 
 -14   6  18       55.49      -32.08    167.75 o 
 -12   6  18    17706.72    15931.96    593.33 o 
 -10   6  18      652.68      665.40    240.67 o 
  -8   6  18     5826.48     5452.59    347.56 o 
  -6   6  18     2188.22     2422.27    265.52 o 
  -4   6  18     3636.85     2980.93    288.77 o 
  -2   6  18     5428.34     5759.86    433.87 o 
   0   6  18      375.69      495.87    209.63 o 
 -31   7  18      116.36     -114.74    239.15 o 
 -29   7  18     1456.54     1219.55    408.62 o 
 -27   7  18      405.05      284.21    201.51 o 
 -25   7  18     1859.48     1036.10    234.50 o 
 -23   7  18     3747.91     3978.81    324.92 o 
 -21   7  18      478.52      356.30    202.84 o 
 -19   7  18     3189.10     3248.67    301.03 o 
 -17   7  18        8.61        3.44    184.02 o 
 -15   7  18     2311.98     2302.90    330.45 o 
 -13   7  18     5430.62     5356.19    352.74 o 
 -11   7  18      633.71      627.11    215.40 o 
  -9   7  18     1750.15     1567.20    255.34 o 
  -7   7  18       91.80      157.27    199.13 o 
  -5   7  18     2623.53     2753.83    294.69 o 
 -43   1  19     1391.84     1216.19    224.88 o 
 -41   1  19      197.73      207.52    185.20 o 
 -39   1  19     5804.81     6215.39    398.88 o 
 -37   1  19      533.48     1025.81    362.60 o 
 -35   1  19     8664.48     8641.56    447.29 o 
 -33   1  19     1599.77     1767.76    206.80 o 
 -31   1  19     8416.87     8714.94    356.08 o 
 -29   1  19    27327.22    29518.78    680.74 o 
 -27   1  19     1460.20     1351.45    191.58 o 
 -25   1  19     3466.42     3925.87    332.23 o 
 -23   1  19      109.25       33.12    347.77 o 
 -21   1  19     6708.93     7871.90    446.03 o 
 -19   1  19     8572.60     8494.04    464.15 o 
 -17   1  19     5027.22     4739.78    372.05 o 
 -15   1  19    21524.19    21081.63    743.56 o 
 -13   1  19       37.01      433.89    226.04 o 
 -11   1  19    21800.57    22546.20    788.82 o 
  -9   1  19      304.36      456.63    342.23 o 
  -7   1  19    11024.44    12337.35   1487.45 o 
  -5   1  19     4083.76     4592.40    405.54 o 
  -3   1  19     1330.95     1144.69    409.53 o 
  -1   1  19     6448.28     7057.95    681.18 o 
   1   1  19      231.34      110.53    342.72 o 
   3   1  19     3745.05     2741.48    513.20 o 
   5   1  19     2518.95     1831.22    450.34 o 
   7   1  19     7445.81     8065.71    748.22 o 
 -42   2  19    11915.67    11557.28    450.98 o 
 -40   2  19     1926.94     2008.32    239.23 o 
 -38   2  19     1778.96     1865.57    268.52 o 
 -36   2  19     6043.50     6238.44    391.64 o 
 -34   2  19       35.71      135.77    156.23 o 
 -32   2  19    11695.62    11759.56    497.77 o 
 -30   2  19      113.16       27.00    179.59 o 
 -28   2  19    12183.61    12622.28    510.31 o 
 -26   2  19     8697.88     9224.16    681.37 o 
 -24   2  19       13.54      217.54    188.83 o 
 -22   2  19    26844.47    26929.36   1183.14 o 
 -20   2  19      169.08      575.52    307.41 o 
 -18   2  19    15455.88    15752.35    888.03 o 
 -16   2  19    12493.23    12483.24    802.00 o 
 -14   2  19    19191.31    22160.25   1083.16 o 
 -12   2  19    18335.23    18348.63    983.14 o 
 -10   2  19     1909.70     2393.89    432.47 o 
  -8   2  19    16107.92    16944.23    953.41 o 
  -6   2  19      226.18       -0.57    280.93 o 
  -4   2  19     9308.86    11090.83    790.58 o 
  -2   2  19     3260.03     3154.44    498.61 o 
   0   2  19     4674.94     5922.15    637.88 o 
   2   2  19     8445.78     9960.09    801.20 o 
   4   2  19        7.18      -40.83    305.17 o 
   6   2  19    12027.44    13083.04    905.50 o 
 -41   3  19      415.77      299.72    274.16 o 
 -39   3  19       50.55      -28.29    138.48 o 
 -37   3  19      140.61       71.50    157.32 o 
 -35   3  19       44.97      102.36    153.02 o 
 -33   3  19      263.23      314.63    160.34 o 
 -31   3  19       94.93       70.97    207.23 o 
 -29   3  19        2.44      183.31    175.26 o 
 -27   3  19      582.23      380.59    208.25 o 
 -25   3  19     3480.93     4080.51    353.14 o 
 -23   3  19        5.59      -58.75    144.53 o 
 -21   3  19     3368.22     2842.19    242.69 o 
 -19   3  19     3917.73     3606.73    320.00 o 
 -17   3  19      168.17      196.41    280.60 o 
 -15   3  19     2715.24     2458.60    426.48 o 
 -13   3  19      414.85      267.97    304.13 o 
 -11   3  19        0.22      344.11    311.17 o 
  -9   3  19       49.00       70.39    272.38 o 
  -7   3  19      524.91      628.73    339.26 o 
  -5   3  19        1.19       48.22    293.89 o 
  -3   3  19        5.52     -219.09    278.27 o 
  -1   3  19      104.39      245.83    324.90 o 
   1   3  19       82.20      -46.91    295.05 o 
   3   3  19      153.85      402.92    334.49 o 
   5   3  19      134.09      -81.38    323.25 o 
 -40   4  19     1950.19     2178.28    227.31 o 
 -38   4  19     2497.22     2453.03    267.13 o 
 -36   4  19     4247.00     3994.95    372.12 o 
 -34   4  19      584.12      469.44    225.61 o 
 -32   4  19     8676.55     9464.30    586.77 o 
 -30   4  19        6.94      -13.76    199.95 o 
 -28   4  19     5151.19     4919.95    388.87 o 
 -26   4  19     3777.04     3735.74    356.18 o 
 -24   4  19      123.02       47.45    162.74 o 
 -22   4  19     9539.24     9269.43    523.10 o 
 -20   4  19      285.73      306.79    230.85 o 
 -18   4  19     5836.93     5557.27    351.07 o 
 -16   4  19     4007.34     3504.48    271.88 o 
 -14   4  19     3156.09     2630.70    271.26 o 
 -12   4  19     3376.14     3331.14    418.77 o 
 -10   4  19       18.04       63.85    163.38 o 
  -8   4  19     5028.46     5025.59    386.35 o 
  -6   4  19      179.03      -23.05    296.92 o 
  -4   4  19     8574.15     9169.82    728.26 o 
  -2   4  19     2890.00     3314.83    520.93 o 
   0   4  19     3614.73     4444.20    573.21 o 
   2   4  19     5950.58     7163.27    691.84 o 
 -37   5  19      300.68      702.22    248.48 o 
 -35   5  19     5914.98     5421.71    425.42 o 
 -33   5  19     3586.90     3363.68    362.73 o 
 -31   5  19     5015.35     5090.31    408.72 o 
 -29   5  19    12565.50    13042.28    599.32 o 
 -27   5  19        5.17     -292.26    194.84 o 
 -25   5  19     6641.40     6779.06    547.47 o 
 -23   5  19      553.65      579.52    195.62 o 
 -21   5  19    10233.01     9777.88    665.85 o 
 -19   5  19     3318.13     3968.47    301.63 o 
 -17   5  19     2814.53     2275.27    249.25 o 
 -15   5  19     8019.56     7537.81    371.68 o 
 -13   5  19      150.16      295.80    182.53 o 
 -11   5  19     1398.06     1630.40    238.33 o 
  -9   5  19     1430.91     1152.59    224.08 o 
  -7   5  19     4287.69     3981.73    303.09 o 
  -5   5  19     6048.89     6104.70    358.56 o 
  -3   5  19      203.78      299.22    198.99 o 
  -1   5  19    10131.03    10195.64    555.72 o 
 -32   6  19      205.32     -148.18    222.35 o 
 -30   6  19      511.76      469.64    423.65 o 
 -28   6  19       87.93      177.30    233.44 o 
 -26   6  19      422.85      -46.75    172.98 o 
 -24   6  19      180.38      118.78    200.96 o 
 -22   6  19     1523.78     1315.46    236.16 o 
 -20   6  19       62.42      292.58    191.05 o 
 -18   6  19      663.74      709.87    220.10 o 
 -16   6  19      293.41      216.19    212.84 o 
 -14   6  19     1129.10      863.51    217.15 o 
 -12   6  19       22.40     -127.86    173.50 o 
 -10   6  19       17.64      -90.77    180.18 o 
  -8   6  19        1.24      -87.24    175.41 o 
  -6   6  19      731.09      508.67    212.12 o 
  -4   6  19      142.21       46.88    193.27 o 
 -25   7  19     2309.90     2022.26    337.51 o 
 -23   7  19      747.65      959.74    237.54 o 
 -21   7  19     5760.57     4577.47    408.53 o 
 -19   7  19     2413.79     2441.54    282.18 o 
 -17   7  19      996.86      529.42    265.99 o 
 -15   7  19     6215.13     5839.86    375.81 o 
 -13   7  19        0.73       91.49    192.52 o 
 -42   0  20    14904.31    16098.33    894.35 o 
 -40   0  20     2163.93     2435.57    428.54 o 
 -38   0  20    12767.04    13700.84    805.36 o 
 -36   0  20      668.34      706.66    323.47 o 
 -34   0  20    13738.42    14156.63    796.02 o 
 -32   0  20    18283.02    17817.17    637.01 o 
 -30   0  20     1445.33     1815.05    280.50 o 
 -28   0  20    11017.21    11550.25    754.77 o 
 -26   0  20        6.21      266.29    287.09 o 
 -24   0  20     8708.43     8730.93    676.26 o 
 -22   0  20     1400.13     1833.91    405.56 o 
 -20   0  20     2406.71     2153.99    421.10 o 
 -18   0  20    14830.97    14980.26    890.56 o 
 -16   0  20     1172.50      856.15    356.01 o 
 -14   0  20     8175.10     9618.69    746.52 o 
 -12   0  20     5324.37     5114.48    584.86 o 
 -10   0  20     1336.98     2332.14    460.82 o 
  -8   0  20     8224.23     9093.54    752.35 o 
  -6   0  20     1838.92     1866.94    456.14 o 
  -4   0  20    15220.66    16785.59   1008.36 o 
  -2   0  20      172.46      499.75    366.24 o 
   0   0  20     4136.49     2836.87    521.62 o 
   2   0  20     3053.83     3632.55    585.67 o 
 -41   1  20     2652.88     2848.85    433.44 o 
 -39   1  20     4013.73     3986.70    348.90 o 
 -37   1  20      940.95     1153.81    242.47 o 
 -35   1  20     7378.30     7912.76    433.87 o 
 -33   1  20      515.55      612.00    178.98 o 
 -31   1  20     3736.32     4321.69    277.43 o 
 -29   1  20     1423.48     1508.43    203.91 o 
 -27   1  20       76.83      184.33    149.54 o 
 -25   1  20    10829.86    11219.36    956.08 o 
 -23   1  20      159.53      424.65    219.19 o 
 -21   1  20     6610.57     7289.60    449.89 o 
 -19   1  20      299.74      217.22    213.36 o 
 -17   1  20     4120.42     4504.54    378.45 o 
 -15   1  20     1118.70     1214.05    272.46 o 
 -13   1  20     2307.10     2662.82    327.24 o 
 -11   1  20     3758.08     3537.58    366.79 o 
  -9   1  20      332.20      369.93    246.66 o 
  -7   1  20     6086.20     6937.66    485.21 o 
  -5   1  20     2402.83     2021.07    333.64 o 
  -3   1  20     3206.71     2992.31    507.35 o 
  -1   1  20     2120.89     2279.30    493.32 o 
   1   1  20      527.73      453.40    382.67 o 
   3   1  20     1564.08     1759.65    468.97 o 
 -40   2  20      268.66      127.58    201.28 o 
 -38   2  20      892.49      454.81    214.33 o 
 -36   2  20        9.93      197.58    195.89 o 
 -34   2  20     2872.73     2619.02    237.43 o 
 -32   2  20     5264.71     4770.10    532.35 o 
 -30   2  20     1575.88     2124.40    518.27 o 
 -28   2  20     3829.35     4320.96    332.98 o 
 -26   2  20      106.58      114.02    312.42 o 
 -24   2  20     3842.39     3668.76    677.02 o 
 -22   2  20     1777.83     1619.67    400.06 o 
 -20   2  20       13.19      -14.46    286.48 o 
 -18   2  20     6558.45     7208.57    641.21 o 
 -16   2  20      531.63      731.41    347.78 o 
 -14   2  20     4292.21     4170.52    537.86 o 
 -12   2  20        1.14      -65.48    274.94 o 
 -10   2  20     1503.24     1177.91    382.83 o 
  -8   2  20      463.50      510.93    345.32 o 
  -6   2  20     1577.52     1265.69    400.65 o 
  -4   2  20     1507.96      988.77    374.46 o 
  -2   2  20      147.99      187.65    339.39 o 
   0   2  20      605.73      479.49    370.07 o 
   2   2  20     1082.44      867.15    389.77 o 
 -39   3  20     2487.34     2452.60    300.73 o 
 -37   3  20     2007.00     2384.27    288.22 o 
 -35   3  20    10479.61    10426.17    658.49 o 
 -33   3  20      735.32     1017.38    232.55 o 
 -31   3  20     8593.11     7572.55    641.02 o 
 -29   3  20     2790.28     2449.13    426.37 o 
 -27   3  20     1883.57     2147.67    408.06 o 
 -25   3  20    18634.94    18390.31    977.62 o 
 -23   3  20     2234.07     2776.95    449.62 o 
 -21   3  20    30029.98    33691.21   1401.00 o 
 -19   3  20     1532.60     2930.27    462.80 o 
 -17   3  20    24950.38    26230.25   1215.44 o 
 -15   3  20    10237.21    11561.10    797.01 o 
 -13   3  20     8972.04     9713.23    737.86 o 
 -11   3  20    15157.12    15859.44    947.51 o 
  -9   3  20       14.18      504.77    342.23 o 
  -7   3  20    14004.48    14492.85    918.51 o 
  -5   3  20     1166.84     1884.66    435.85 o 
  -3   3  20     8569.65     9615.59    776.59 o 
  -1   3  20     4329.43     4011.17    574.23 o 
 -36   4  20        4.29     -165.94    324.54 o 
 -34   4  20     1170.32      707.51    268.45 o 
 -32   4  20      205.15      211.69    225.73 o 
 -30   4  20      282.15       57.70    214.38 o 
 -28   4  20     4623.12     4219.00    644.70 o 
 -26   4  20       55.38      183.87    296.63 o 
 -24   4  20     5242.84     4665.84    307.56 o 
 -22   4  20      499.36      424.33    186.06 o 
 -20   4  20     3842.41     3688.15    344.34 o 
 -18   4  20     1015.98      900.85    361.47 o 
 -16   4  20      273.61     -166.19    271.21 o 
 -14   4  20     1304.31     1389.15    397.34 o 
 -12   4  20     1453.19      702.86    364.87 o 
 -10   4  20     1420.85     1287.36    393.98 o 
  -8   4  20     1610.61     1053.48    381.16 o 
  -6   4  20      687.07     1144.29    405.08 o 
  -4   4  20     3295.33     3645.68    552.58 o 
  -2   4  20       95.07      110.07    322.21 o 
 -33   5  20       27.66        5.01    303.77 o 
 -31   5  20      648.97      601.06    257.12 o 
 -29   5  20     1595.16     1414.37    293.14 o 
 -27   5  20      628.04      570.27    248.47 o 
 -25   5  20        8.49      -43.92    172.96 o 
 -23   5  20       63.75      194.26    182.08 o 
 -21   5  20     1177.03      751.94    210.72 o 
 -19   5  20      221.74      113.76    181.74 o 
 -17   5  20     2097.99     1672.01    240.51 o 
 -15   5  20      107.95      -79.41    172.96 o 
 -13   5  20     2038.11     1765.04    248.13 o 
 -11   5  20     1948.50     1585.79    280.84 o 
  -9   5  20      559.60      487.72    252.56 o 
  -7   5  20      565.54     1052.56    396.81 o 
 -26   6  20      607.96      872.01    250.61 o 
 -24   6  20     7656.42     6980.69    394.15 o 
 -22   6  20     1330.01      968.04    233.54 o 
 -20   6  20     3634.25     3708.16    312.74 o 
 -18   6  20     3809.18     3236.39    296.64 o 
 -16   6  20      115.78      227.61    199.63 o 
 -14   6  20     3316.38     2706.60    283.28 o 
 -12   6  20      146.93      159.45    192.38 o 
 -39   1  21      321.39      219.76    215.48 o 
 -37   1  21     6546.76     7105.30    434.45 o 
 -35   1  21     3068.90     3884.08    692.59 o 
 -33   1  21     2237.64     2563.06    297.67 o 
 -31   1  21    10971.88    11291.70    431.47 o 
 -29   1  21      178.02      108.59    188.59 o 
 -27   1  21     6022.98     6456.14    339.16 o 
 -25   1  21      400.52      394.24    227.76 o 
 -23   1  21     2020.79     1772.52    293.94 o 
 -21   1  21     7425.19     8240.57    493.16 o 
 -19   1  21     5115.98     4704.85    404.51 o 
 -17   1  21     8056.59     7874.30    842.25 o 
 -15   1  21     2009.81     2251.63    329.29 o 
 -13   1  21     4836.97     5038.47    426.90 o 
 -11   1  21     7026.61     7520.96    513.55 o 
  -9   1  21     5859.93     6476.87    706.25 o 
  -7   1  21    11252.34    11807.21    868.78 o 
  -5   1  21      365.74      524.22    392.16 o 
  -3   1  21     3648.47     3668.67    576.03 o 
 -38   2  21     4377.60     5011.95    459.20 o 
 -36   2  21       10.81        2.23    405.37 o 
 -34   2  21    12850.33    12495.70    448.35 o 
 -32   2  21      851.06      743.74    261.54 o 
 -30   2  21     7580.74     8513.30    779.33 o 
 -28   2  21     6692.45     7019.27    418.60 o 
 -26   2  21     2937.31     3026.24    471.88 o 
 -24   2  21     7515.52     7852.92    673.39 o 
 -22   2  21      173.94      149.21    308.85 o 
 -20   2  21     7287.87     8797.82    718.84 o 
 -18   2  21     5347.23     5812.64    614.39 o 
 -16   2  21    10226.38    10824.83    790.77 o 
 -14   2  21     5905.78     5321.30    605.39 o 
 -12   2  21     1252.17     1636.29    427.76 o 
 -10   2  21    11853.16    13772.20    909.09 o 
  -8   2  21       29.53      340.45    342.22 o 
  -6   2  21     8661.00    10210.43    815.54 o 
  -4   2  21     2639.08     2960.94    538.78 o 
 -33   3  21      380.45      232.60    322.59 o 
 -31   3  21      120.22     -147.57    274.59 o 
 -29   3  21      349.48      187.09    299.92 o 
 -27   3  21        9.17     -239.61    281.96 o 
 -25   3  21      142.72      -58.65    290.01 o 
 -23   3  21       41.78       77.34    293.69 o 
 -21   3  21      531.18      139.75    297.61 o 
 -19   3  21     1935.64     1819.59    430.03 o 
 -17   3  21       35.10     -386.46    257.64 o 
 -15   3  21       10.52      -73.54    285.19 o 
 -13   3  21      773.28      920.18    372.41 o 
 -11   3  21      106.82     -220.64    294.29 o 
  -9   3  21      597.81      193.08    322.77 o 
  -7   3  21       31.04       27.51    313.11 o 
  -5   3  21       87.33      220.94    346.05 o 
 -32   4  21     1462.06     1742.31    410.76 o 
 -30   4  21     5349.25     5908.80    606.30 o 
 -28   4  21     4765.16     4517.41    553.40 o 
 -26   4  21     1306.27     1900.89    424.45 o 
 -24   4  21     7156.46     6740.00    643.85 o 
 -22   4  21       43.51      205.81    321.20 o 
 -20   4  21     3265.55     2760.95    477.26 o 
 -18   4  21      876.37      551.99    343.97 o 
 -16   4  21     3441.98     3299.28    508.16 o 
 -14   4  21     4675.19     4960.31    580.81 o 
 -12   4  21        4.30      314.23    330.38 o 
 -10   4  21     6125.86     7888.96    719.18 o 
  -8   4  21      545.24      213.12    335.50 o 
 -27   5  21     6185.69     5366.28    435.84 o 
 -25   5  21      721.43      903.65    225.82 o 
 -23   5  21     6232.80     6063.39    437.88 o 
 -21   5  21     3621.24     3570.49    366.89 o 
 -19   5  21      477.09      688.26    369.05 o 
 -17   5  21     4336.33     4067.29    555.86 o 
 -15   5  21     1567.93     1291.47    410.80 o 
 -34   0  22    10125.54     8018.36    657.69 o 
 -32   0  22        8.78      -23.36    198.24 o 
 -30   0  22     3176.11     3357.16    341.27 o 
 -28   0  22      859.90     1500.55    416.40 o 
 -26   0  22     5257.75     4619.40    571.21 o 
 -24   0  22     4759.20     5913.57    628.23 o 
 -22   0  22     4786.10     5653.36    620.94 o 
 -20   0  22     6788.55     8285.80    732.64 o 
 -18   0  22      668.49      853.31    416.84 o 
 -16   0  22     5326.25     6306.93    670.10 o 
 -14   0  22      396.80      777.96    398.18 o 
 -12   0  22     8638.92     9984.64    823.02 o 
 -10   0  22     5583.54     5612.74    662.87 o 
  -8   0  22     5757.72     5697.34    670.13 o 
 -35   1  22       21.93       -2.43    218.34 o 
 -33   1  22     1244.20     1008.45    210.67 o 
 -31   1  22       60.34      228.75    184.34 o 
 -29   1  22     2494.93     2853.07    269.96 o 
 -27   1  22      804.13      648.68    200.69 o 
 -25   1  22     1158.41     1305.04    292.77 o 
 -23   1  22     1879.61     1807.15    310.01 o 
 -21   1  22      294.51      206.50    346.54 o 
 -19   1  22     6028.30     4914.68    432.28 o 
 -17   1  22       69.73        4.42    234.79 o 
 -15   1  22     1101.74      927.62    288.16 o 
 -13   1  22     1666.49     1193.52    588.66 o 
 -11   1  22      289.71      137.35    324.93 o 
  -9   1  22     1206.09     1949.92    472.48 o 
 -32   2  22       70.16       50.71    303.83 o 
 -30   2  22     2038.16     2058.93    437.08 o 
 -28   2  22      323.61      595.02    348.63 o 
 -26   2  22     1139.31     1289.35    408.59 o 
 -24   2  22      594.08     1022.65    371.79 o 
 -22   2  22     1050.71      756.49    373.84 o 
 -20   2  22     3611.80     4109.41    556.54 o 
 -18   2  22        0.77     -136.85    310.96 o 
 -16   2  22     3062.78     3168.65    517.01 o 
 -14   2  22     1509.17      614.79    376.00 o 
 -12   2  22     2056.70     1670.92    447.58 o 
 -10   2  22     3561.38     2511.29    503.85 o 
 -31   3  22     3907.02     4098.26    544.59 o 
 -29   3  22     9273.66     8249.95    713.77 o 
 -27   3  22     7829.65     7591.69    694.60 o 
 -25   3  22      522.70      913.99    400.56 o 
 -23   3  22     7684.69     7920.19    716.53 o 
 -21   3  22     4535.45     5093.23    608.99 o 
 -19   3  22    11145.14    11470.84    842.84 o 
 -17   3  22     4390.66     5134.30    614.89 o 
 -15   3  22     2701.81     3468.36    546.69 o 
 -13   3  22    15562.97    17640.31   1047.73 o 
 -22   4  22     2558.11     2131.68    465.63 o 
 -27   1  23     1995.34     1777.59    333.87 o 
 -25   1  23     3914.74     3846.54    403.08 o 
 -23   1  23     8210.63     9052.63   1176.26 o 
 -21   1  23     1931.73     1840.23    420.06 o 
 -19   1  23     6284.71     7142.58    579.72 o 
                                                 
